# Supplementary material for: Cross-species transmission of a novel bisegmented orfanplasmovirus in the phytopathogenic fungus Exserohilum rostratum
Source: Front Microbiol. 2024 May 23;15:1409677. doi: 10.3389/fmicb.2024.1409677 (PMC11153860; doi:10.3389/fmicb.2024.1409677)
Supplement: Supplementary file 1 [file Table_1.XLSX]

## Sheet: Sheet1
Primer name	Sequence(5'-3')	Product length
ErOrfV1S1 5‘R1	TCTGTTCACGCCTTGTAGCCT	>570
ErOrfV1S1 5‘R2	TTGCTGGTATCCAACAAGAACG
ErOrfV1S1 3‘F1	TCAAGTGGCTGTCCTACCTGTC	>536
ErOrfV1S1 3‘F2	TCATCCGTCAGTCGTCTCAGG
ErOrfV1S2 5‘R1	CATCAGGGACAACCCATCATCT	>354
ErOrfV1S2 5‘R2	AGGACAATGTTGCCTTCTTCG
ErOrfV1S2 3‘F1	CGAGTAAAGGGTGAAGCAAAGTC	>598
ErOrfV1S2 3‘F2	TGGGCTGCTATGGACAACAA
ErOrfV1S1F	GGAGAACCAAAATCCCCAGAG	713
ErOrfV1S1R	CGTGACAGCAGACCTTCAAGAC
ErOrfV1S2F	CCGTAATGCTGGATGCTGTG	550
ErOrfV1S2R	TTGCCCGAACCTGCTACTTT
EtGF	ATATGCCAACCTGGGATACTCTG	440
EtGR	ACCCGCACTCGTCCTATTCTT		ATGGATATCTGCTACACCATCCACAATGCTATTTACAACCCCCCGCCCCTCGTCAACGACATGTGGGATGCAGTGTCGAATATCGGGGCGCAGGCAGCTAGTCTGAGCGTTAGACTGAGTATAGAGAGCTATGCGTCGGATATGCCAACCTGGGATACTCTGGGCACCACTACCGCCATGACAACCACGCACGCACTCACAACCACAACTCCAAGCGCAACAATGGCCACAACCATAACAGCAACTACAACCATAATCACAACCGCCGCTACAGCCACAGCCACAGCAATCCTGCACACGTACCGCGTGCTCAGCGACGCAGGGTCAGAGAATCAGAATGTGCGGTTTAGTCTGGACTCGAGCAATACCACCAGCAGTACTACTACGCCTACTCCGATT…
ErGF	CGAAGACACCGTAACAACCAC	886
ErGR	TCAATGCCAATACCAAGTAAGC		ATGCAGCCTCAGGGATTCCGTAAACCCCTAAGTAACTTCAGCTGGGGATCTAGAAACCTCAACGTTACggccaacaagctcaacaaaacaaaggaagaagatacCACCACGAGTGCCACTATTGCTCCTGTCCTGCCGACATTCGTTGGAAGTACCGCTGCGCCCATTGCCAACGTCACTGGACTCGCTCCCTCATCTTTTGCTGCGCCACCAGCTCTCCCTGCTTTCATCGCCTCTGTGATTGCAAACAACTTCACTTCCGAtaacagcaccagcaccagcaccaaagaagaggtTACCACCACGACTACTGCAACAACTATCGCTCTCGTGACTGGAGTTGTGATCTCATCCCCTCTCCCACCGCCAACCCTCCACTCCGTAATCGCCAGCGTGCTC…
