# Supplementary material for: Cross-species transmission of a novel bisegmented orfanplasmovirus in the phytopathogenic fungus Exserohilum rostratum
Source: Front Microbiol. 2024 May 23;15:1409677. doi: 10.3389/fmicb.2024.1409677 (PMC11153860; doi:10.3389/fmicb.2024.1409677)
Supplement: Supplementary file 2 [file Table_2.XLSX]

## Sheet: Sheet1
Virus name	ID	Abbrevation	Genus/Family	Host
Saccharomyces 20S RNA narnavirus	NP_660178.1	ScNV20S	Narnavirus	fungi
Saccharomyces 23S RNA narnavirus	NP_660177.1	ScNV23S	Narnavirus	fungi
Plasmopara viticola lesion associated orfanplasmovirus 1	QNQ74063.1/WMV69885.1	PvLaOrfPIV1	Orfanplasmoviruses	oomycete
Plasmopara viticola lesion associated orfanplasmovirus 2	QNQ74064.1/WMV69886.1	PvLaOrfPIV2	Orfanplasmoviruses	oomycete
Plasmopara viticola lesion associated orfanplasmovirus 3	QNQ74065.1/WMV69887.1	PvLaOrfPIV3	Orfanplasmoviruses	oomycete
Plasmopara viticola lesion associated orfanplasmovirus 4	QNQ74066.1	PvLaOrfPIV4	Orfanplasmoviruses	oomycete
Plasmopara viticola lesion associated orfanplasmovirus 5	QNQ74067.1/WMV69888.1	PvLaOrfPIV5	Orfanplasmoviruses	oomycete
Plasmopara viticola lesion associated orfanplasmovirus 6	WMV69891.1/WMV69889.1	PvLaOrfPIV6	Orfanplasmoviruses	oomycete
Plasmopara viticola lesion associated orfanplasmovirus 7	WMV69892.1/WMV69890.1	PvLaOrfPIV7	Orfanplasmoviruses	oomycete
Sclerotinia sclerotiorum narnavirus 3	QZE12022.1/QZE12023.1	SsNV3	Orfanplasmoviruses	fungi
Sclerotinia sclerotiorum narnavirus 4	QZE12024.1/QZE12025.1	SsNV4	Orfanplasmoviruses	fungi
Botrytis cinerea orfanplasmovirus 1	WND64008.1	BcOrfPlV1	Orfanplasmoviruses	fungi
Botrytis cinerea binarnavirus 6	WNA12649.1	BcBNV6	Orfanplasmoviruses	fungi
Fusarium asiaticum narnavirus 1	UNG44322.1/UNG44323.1	FaNV1	Orfanplasmoviruses	fungi
Heterobasidion narna-like virus 1	UHK02569.1/UHK02570.1	HetNlV1	Orfanplasmoviruses	fungi
Insect narna-like virus 1	QNS31044.1/QXP45024.1	INLV1	Orfanplasmoviruses	invertebrate
Zymoseptoria tritici narnavirus 1	WOW96584.1	ZtNV1	Orfanplasmoviruses	fungi
