# Supplementary material for: Cross-species transmission of a novel bisegmented orfanplasmovirus in the phytopathogenic fungus Exserohilum rostratum
Source: Front Microbiol. 2024 May 23;15:1409677. doi: 10.3389/fmicb.2024.1409677 (PMC11153860; doi:10.3389/fmicb.2024.1409677)
Supplement: Supplementary file 3 [file Data_Sheet_1.ZIP]

Archive with 4 entries (4 files):
- Fig.4 Lenarviricota-Pisuviricota-Kitrinoviricota.RdRp.alignment.fa
- Fig.4 Lenarviricota-Pisuviricota-Kitrinoviricota.RdRp.alignment.trimmed.fa
- Fig.4 Lenarviricota-Pisuviricota-Kitrinoviricota.RdRp.fa
- Fig.4 Lenarviricota-Pisuviricota-Kitrinoviricota.RdRp.phylogenetic tree.nwk
