# Supplementary material for: Cross-species transmission of a novel bisegmented orfanplasmovirus in the phytopathogenic fungus Exserohilum rostratum
Source: Front Microbiol. 2024 May 23;15:1409677. doi: 10.3389/fmicb.2024.1409677 (PMC11153860; doi:10.3389/fmicb.2024.1409677)
Supplement: Supplementary file 3 [file Data_Sheet_1.ZIP › Fig.4 Lenarviricota-Pisuviricota-Kitrinoviricota.RdRp.alignment.fa]

>Exserohilum_rostratum_orfanplasmovirus_1
---------------------------------------TKGKDP---------------
------------------------------------------------------------
--------------ALKRYLRNKEVL----------------------------------
-EFMRATWDA------------------------------------------VLVGYQQE
--------------------------------------RAWYIQRYGLS-PTLNSRRLQ-
----------------------GVNRFRNQLVYHPLEAAQRAKACAQACRAWYF------
-----------GAKKPQGRLL---------------------------------------
------------------------------------------------------------
-----------------------------------VFEEKMPAMLASY------------
----IAR-----------AL----------------------------------------
-----------PPA--------------PKDP------------------------AGLE
GLLSRLTSEPK------------------PEP--TYW---------------RPFL----
------------------QA----------------YVD--------------RWAP---
------------------------------------------------------------
--TLAPKELYTMPSANAA------------------LGYPR------------S-E----
--GGHV-------------------MGVQHLVLLGYALKKKRSQSG-----------HLP
LG----------------------------------------------------------
----------------------------------EDADG---------------------
----------------------------------------TYLEMLSQSLHPSTIGG---
-GEGAEHLFRQPWDVLEDKLPDCGR------------------FLQNYLK----------
-----------------------LGVEYVMDSITM---IPILP-IVAEEKG---------
---------------------------LKT--------RFPTCSLTAAN-------LVQ-
QILRRVAD--------------HIMIRDPRFSEALG------------------------
-----------------------------GNLRMDLRGEDGPWESQDCTAATDFHPEWLT
RGFYEELVARY--------------------------------PV---------------
---LRPYQ---------------RWFSKLFGPKKILLC--------PPDEIRPGELLDEY
PRAPL------------LDDSYLA---------SSRRAA---MGRSGVDHAFHI------
----------------LEMWNSWI------------------------------------
------------------DRLNALPGTVTT--TGQMMGDPTSFPPLMLVSLCAAEEA---
-----LKLYPYTPKE----------------------RKRH---YRG-------------
------------------------------------------------------------
-----------------------------------------------------------L
NRTDAKMRAVGDDAVLPRWHR---------------------------------------
----------------LRQHRYYQCL-----EELSATLSW--------------------
------QK---------CFNHPT------------------RGLIAEIPLESGYEVPF--
------------------------------------------------------------
-------------WPTSVLVAPPGGSKGH---VTWV---------SQASAFGGDDTR---
--------------------------------------------------PTRRVPKFFW
KLSPYYYTWM-------------------------------------------LAKRLGL
PLGAPE------------------------------AYGGIGLPIA--------------
------------------PKR---------------------------------------
--------------------------------------------------------SSTQ
HVKWLSYLSQRP------------------------LEELVIGLGL----------SPLG
SSNQSLLD--------------------------------RAAAGWVREVLAE-------
--------------------------------------------------------SSNW
KA--QGLE----------------------------------------------------
-----
>WMV69891.1_Plasmopara_viticola_lesion_associated_orfanplasmovirus_6
---------------------------------------THGKDP---------------
------------------------------------------------------------
--------------ALRRYLRNKEVL----------------------------------
-EFMRATWDA------------------------------------------VLTGYQQE
--------------------------------------RAWYITKYGYS-PTLNSRRLQ-
----------------------GVERFRNQLVYHPLEAAQRAKACAQACRAWYY------
-----------GASKPHGRLL---------------------------------------
------------------------------------------------------------
-----------------------------------VFEEKMPAMLASY------------
----IAR-----------AL----------------------------------------
-----------PPA--------------PKDK------------------------TGLE
GLLSRLTSEPK------------------PEP--TYW---------------RPFL----
------------------RT----------------YVE--------------RWGP---
------------------------------------------------------------
--TLGPKELYTMPSANAA------------------LGYPR------------S-E----
--GGHV-------------------MGVQHIVLLGYALKKKRSQSG-----------HLP
IG----------------------------------------------------------
----------------------------------EDADG---------------------
----------------------------------------TYLEMLSQSLHPSTIGG---
-GGGAEALFRKPWDTLEKELPDCGR------------------FLQSYLR----------
-----------------------LGVEYIMDSIDV---LPILP-IVAEEKG---------
---------------------------LKT--------RFPTCGLTAAN-------LVQ-
QILRRVAD--------------HVMIRDPRFSEALG------------------------
-----------------------------GPLRMDMRGEDGPWESQDCTAATDFHPEWLT
RGFYEELAQRY--------------------------------PS---------------
---LRPYQ---------------RWFSKLFGPKKILSC--------PPDEIRPEKLLEQY
PKAPL------------LDDDFLS---------SSRRGL---LGRSNIDHAHHV------
----------------LDMWNEWI------------------------------------
------------------DKLNAAPGTITT--TGQMMGDPTSFPALMLVSLCAADET---
-----LKAYPYTPKE----------------------RKRY---YRG-------------
------------------------------------------------------------
-----------------------------------------------------------L
NRTDAKLRAVGDDACLPRWNR---------------------------------------
----------------LRQQRYYYHL-----EELSATLSW--------------------
------QK---------CFNHPT------------------RALIAEIPLESGFEVPF--
------------------------------------------------------------
-------------WPTSVLVAPPGGSKGH---VTWV---------SQPSAFGGDDTR---
--------------------------------------------------PTRRIPKFFW
KLSPYYYTWM-------------------------------------------LAKRLGL
PLGAPE------------------------------AYGGIGLPIA--------------
------------------PKR---------------------------------------
--------------------------------------------------------SDTD
HVRWLSYLSQRP------------------------MDELVIGLGL----------SPLG
RSGQSLLD--------------------------------SAASGWVREVLAE-------
--------------------------------------------------------SANW
RA--QSLE----------------------------------------------------
-----
>QNQ74065.1_Plasmopara_viticola_lesion_associated_orfanplasmovirus_3
------------------------------------------------------------
------------------------------------------------------------
------------------------------------------------------------
---MRATWDA------------------------------------------VLTGYQQE
--------------------------------------RAWYIKKYGYS-PVLNSRRLQ-
----------------------GVNRFRNQLVYHPLEAAKRAKAQAQACRAWYF------
-----------GGPRPNGRLL---------------------------------------
------------------------------------------------------------
-----------------------------------VFEERIPAMMASY------------
----IAR-----------AL----------------------------------------
-----------PPS--------------PKDP------------------------SGLA
GLMSRLTSEPK------------------PEP--GYW---------------RPFL----
------------------KG----------------YVE--------------RWGP---
------------------------------------------------------------
--RLGPRELYTMPSANAA------------------LGYPR------------S-A----
--GGHT-------------------AGVQHIVLLGYALKKKRAATQ-----------MPS
IM----------------------------------------------------------
----------------------------------EDSDG---------------------
----------------------------------------SYLELLSQSCSQSGI-----
---GVEGLFRGPWDELEKSLPGCGA------------------FLQDYLR----------
-----------------------IGVEYVMESITY---VPILP-IVAEEKG---------
---------------------------LKT--------RFPTCSLTAVN-------LVQ-
QILRRVAD--------------HVMIRDPRFSEALG------------------------
-----------------------------GDLRVDMRGESGPWESQDCTAATDLHPEWLT
RGFYEELAERY--------------------------------SC---------------
---LRPYK---------------RWFPKLFGPKKILSC--------KPDDLRPTALQEEY
SRAPL------------LDDSLLK---------NSRER----YGRNGLGHADHI------
----------------FEMWSEWI------------------------------------
------------------DYLNGLDGTITT--TGQMMGDPTSFPPLMLVSLCSAEQT---
-----LKVYPYSRSE----------------------RKRK---YSG-------------
------------------------------------------------------------
-----------------------------------------------------------L
NRTDAKMRGVGDDAVLPRWTR---------------------------------------
----------------ARQQLYYSCL-----EELSAQMSW--------------------
------SK---------CFNHPT------------------RGLIAEIPLESGFEVPF--
------------------------------------------------------------
-------------WPTSVLVAPPGGTKGH---VTWV---------SQPTAFGGDATR---
--------------------------------------------------PTRSIPKFFW
KLSPYYYTWM-------------------------------------------LAARLGL
PLGAPE------------------------------AYGGIGLPIL--------------
------------------PKR---------------------------------------
--------------------------------------------------------SSTQ
HVKWLSYLTQRP------------------------KEELIIGLGL----------SPLG
RSGQSLLD--------------------------------RAASGWVREVLAS-------
--------------------------------------------------------DSQW
RA--EGLELLSDLALSDDAQLRLSLKEGYRKS----------------------------
----V
>QNQ74063.1_Plasmopara_viticola_lesion_associated_orfanplasmovirus_1
--------LKYVASS----------------------LRKDGVTP---------------
------------------------------------------------------------
--------------LVKRYLRNKEVL----------------------------------
-EFMRATWDA------------------------------------------LLVGYQQE
--------------------------------------RAWYLTRYGGT-FTLNSRRLQ-
----------------------GVNRFRNQLVYHPLEAAKRLKECAQANRAWYF------
-----------GGPKPCGRLL---------------------------------------
------------------------------------------------------------
-----------------------------------VFEERIPAMMSSY------------
----IAR-----------AL----------------------------------------
-----------PPA--------------PKDK------------------------AGLE
GLMSRLTSTPK------------------PEP--AYW---------------RPFL----
------------------KS----------------YVE--------------RWGS---
------------------------------------------------------------
--GAPPKELYTMPSANAA------------------LGFPR------------S-Y----
--GGHV-------------------VGVQHLVLLGYAIKKTRHWNG-----------APS
MG----------------------------------------------------------
----------------------------------RDSDG---------------------
----------------------------------------SYLELLSHSLI---------
--NGPEQMFRQPWSELEKVLPGCGE------------------FLQDYLK----------
-----------------------IAVEHVMETITY---VPVLP-IVAEEKG---------
---------------------------LKT--------RFPTCSLTAVN-------LVQ-
QILRRVAD--------------HVMIRDPRFSEALG------------------------
-----------------------------GHLRMDMRGEDGPWDSQDCTAATDYHPEWLT
RGFYEELADRF--------------------------------SS---------------
---LQPYR---------------RWFTKLFGPKKILSG--------KPDDYAPLTMFECY
PRAPL------------LDDRYST---------IAKDG-----GRKGLGHAARI------
----------------IAMWDDWL------------------------------------
------------------TDLNCAPGTITT--TGQMMGDPTSFPALMLVSLCSAEET---
-----LKVHPYTPKE----------------------RKRW---YKG-------------
------------------------------------------------------------
-----------------------------------------------------------L
NRTDVKMRGVGDDALLPRWTR---------------------------------------
----------------ARRERYYATL-----IELSAEISW--------------------
------KK---------CFYHPS------------------RGLIAEIPLQNGFEVPF--
------------------------------------------------------------
-------------WPTSVLVAPPGGSKGH---VTWV---------SQPSAFGGDVTR---
--------------------------------------------------PTRRIPKFFW
KLSPYYYTWM-------------------------------------------LAQRLGL
PLGAPE------------------------------AYGGIGLPIA--------------
------------------PKR---------------------------------------
--------------------------------------------------------SSTR
HVQWLSYLSQRS------------------------KVELVIGLGL----------SPLG
RSGQSLLD--------------------------------RAASDWVREVLAE-------
--------------------------------------------------------DARW
AS--DGLE----------------------------------------------------
-----
>QNQ74064.1_Plasmopara_viticola_lesion_associated_orfanplasmovirus_2
------------------------------------------------------------
------------------------------------------------------------
--------------PVRRYLRNKEVL----------------------------------
-EFMRATWDA------------------------------------------LLVGYQQE
--------------------------------------RAWCLTRYKHY-SPLNSRRLQ-
----------------------GVNRFRNQLVYHPLEAAHRLKTCAQACRAWYY------
-----------GGPKPTGRLL---------------------------------------
------------------------------------------------------------
-----------------------------------VFEEKMPAMLASY------------
----IAR-----------AL----------------------------------------
-----------PPA--------------PKDK------------------------QGLE
DLLSRLTSEPN------------------PEP--AYW---------------RPFL----
------------------KS----------------YVS--------------RWGT---
------------------------------------------------------------
--PSGPRELFTMPSANAA------------------LGFPR------------S-V----
--GGHV-------------------TGVQHLVLLGYAIKKTRSRAG-----------HPT
IG----------------------------------------------------------
----------------------------------MDPDG---------------------
----------------------------------------SYLELLSDALHPSSNKG---
GVDGLEKLFRQPWDELEKQLPGCGE------------------FLQDYLK----------
-----------------------IAVEYVMENITY---VPILP-IVAEEKG---------
---------------------------LKT--------RFPTCSLTAVN-------LVQ-
QILRRVAD--------------HVMIRDPRFSEALG------------------------
-----------------------------GDLRMDMRGEDGPWDSQDATAATDYHPEWLT
RGFYEELANRY--------------------------------SS---------------
---LAPYR---------------RWFSKLFGPKKILTC--------DPTLCEPVSLLTHY
PKAPL------------LDDHPAEMFHGVR---VKKMG----PGLTGLGHAEDI------
----------------LLYWNDWL------------------------------------
------------------DDLNGLPGTITT--TGQMMGDPTSFPPLMLVTLCSAEQT---
-----LEVYPYTPKE----------------------RRRW---YRG-------------
------------------------------------------------------------
-----------------------------------------------------------L
NRTDAKLRGIGDDAVLARWTR---------------------------------------
----------------ARRTLYYTKL-----EELSVKVSW--------------------
------KK---------CFYHPS------------------RGIIAEIPLQNGFEVPF--
------------------------------------------------------------
-------------WPTSVLVAPPGGSKGH---VTWV---------SQPTAFGGDPSR---
--------------------------------------------------PTRRIPKFFW
KLSPYYYTWM-------------------------------------------LAQRLGL
PLGAPE------------------------------AYGGIGLAIS--------------
------------------PKR---------------------------------------
--------------------------------------------------------ASLR
HVQWLSYLSQRP------------------------KEELIIGLGL----------APLG
ASGQSLLD--------------------------------KSAADWVKKVLSA-------
--------------------------------------------------------DSQW
RS--EGLE----------------------------------------------------
-----
>QNQ74066.1_Plasmopara_viticola_lesion_associated_orfanplasmovirus_4
------------------------------------------------------------
-----------------K------------------------------------------
--------------AAKRYRRNLEVL----------------------------------
-EFMRATWDA------------------------------------------LLSGYQVE
--------------------------------------RAIHLTRYGTY-SPLNSRRLQ-
----------------------GLNRAKSQIVYHPYEAAKRIKSAASACRSWFF------
-----------GGPKPTGRIL---------------------------------------
------------------------------------------------------------
-----------------------------------VFQEKRVAMLASY------------
----VAR-----------SL----------------------------------------
-----------PPA--------------PASN------------------------EGLN
GLFERLTSEPA------------------PEP--SYW---------------RPFV----
------------------KD----------------YIQ--------------RWAP---
------------------------------------------------------------
--IRRPPDLFTMPSANAA------------------LGYPR------------Q-F----
--GGHS-------------------VGVQHLVLLGWALTRVHGTND-----------HPS
MA----------------------------------------------------------
----------------------------------DDSTG---------------------
----------------------------------------GYLELLSDSLHPSSQLRP--
-GGDFSLLFRQSWDELDKSLPGTGH------------------YLQKYLR----------
-----------------------KGVFYVLDNLEH---VPILP-ISAEERG---------
---------------------------LKT--------RFPTCSLTAVN-------LVQ-
QVLRRVID--------------HVMINDPRFSEALG------------------------
-----------------------------GPPGIDLRGELGSWSSQDCTAATDLHPEWLT
RTVYEELADVY--------------------------------PQ---------------
---LEPYR---------------KYYHLLFGPKRIMSEQSPGGGLMPNSHYAPERLFHQY
PRAPL------------LDDRFVR-----------RQ-----DLDMEYGHAPNI------
----------------INIFNDWL------------------------------------
------------------GYLHKRDFTLTT--VGQMMGDPTSFPPLMLVSLCAGERT---
-----LVEHPYSPKE----------------------SKRR---HRG-------------
------------------------------------------------------------
-----------------------------------------------------------L
RKTDVVLKGVGDDALFPRWPK---------------------------------------
----------------HREQSYFRNI-----RELGAIVSV--------------------
------PK---------SFFHKS------------------FGLLAETPMIHGYPMEF--
------------------------------------------------------------
-------------WPLSVLVAPPGGSKGH---VTWF---------TQVQSFGGDPSR---
--------------------------------------------------PTKRIPKFFW
KLSPYYYTWA-------------------------------------------LARRLGL
PVAAPI------------------------------AYGGIGLPIY--------------
------------------PKV---------------------------------------
--------------------------------------------------------SLTA
HAQWLAFLSQSK------------------------LADLIVGLGI----------GPLG
ASQSTMLD--------------------------------KAARGWLEEVLEA-------
--------------------------------------------------------RDQW
SR--EGLE----------------------------------------------------
-----
>WMV69892.1_Plasmopara_viticola_lesion_associated_orfanplasmovirus_7
----------------------------------------RKVDPKN-------------
-----------------R------------------------------------------
--------------KIRRYAENLEVL----------------------------------
-EFIRATMDA------------------------------------------VLVAYQTE
--------------------------------------RSWYLKKYNLN-TRLNSSRLQ-
----------------------GLERFKSQLVYHPLEAAQRVKVLSQANRAWLF------
-----------GGPKPKGRLM---------------------------------------
------------------------------------------------------------
-----------------------------------VFADKRVAIKVSY------------
----AAR-----------AL----------------------------------------
-----------PPA--------------PPDP------------------------KGLL
DLVSRLTSEPP------------------EEH--PDW---------------REFV----
------------------KA----------------YFG--------------RWKI---
------------------------------------------------------------
--PPATKDLFTMPSSNAA------------------LGYPR------------S-A----
--GGHV-------------------TGVQHLVLLGYALRKTRGDPT-----------RPH
SN----------------------------------------------------------
----------------------------------ADEDG---------------------
----------------------------------------AYLELLSDSLHPDSQLNP--
PKEDYASLFSGSWEELEKSLPGTGH------------------FLQQYLR----------
-----------------------EGVEYVMDSITY---TPILP-IVAEEKG---------
---------------------------LKT--------RFPTCSLTAAN-------LVQ-
QVLRRVID--------------AIMVKDPRFSAALG------------------------
-----------------------------GDLQVDMRGEAGPWYSLDATAATDLHPQWVT
QTVYEELADRY--------------------------------PV---------------
---LQKYR---------------KWFTKLFGPKKILLGK-------TSSDLTPVRLMRHY
PRAPL------------LDDRYTP---------GIKE--------WEHGHASFI------
----------------LSIWNDWI------------------------------------
------------------RDLNTVGGVITS--TGQMMGDPTSFPPMMLVTLFSAEQA---
-----LREFPYTPSE----------------------RRRT---YKG-------------
------------------------------------------------------------
-----------------------------------------------------------L
RRADAKLRGVGDDGLLPRWHE---------------------------------------
----------------GRKRVFDETF-----PKLGGRLSA--------------------
------AK---------SFWHKK------------------YALITEIPMDNGFEQPF--
------------------------------------------------------------
-------------LPLSVIVAPPGGSKGQ---LSWV---------SQATSIVGDATA---
--------------------------------------------------PYERPMKFFY
RLSPFWYSWQ-------------------------------------------LASRWGI
PVSAPE------------------------------AYGGVNVPIR--------------
------------------PKV---------------------------------------
--------------------------------------------------------SQTH
HLQWLRYLSQAS------------------------IEELVTGLGL----------SPVG
NAASSLLR--------------------------------KASDGWLKQVFHA-------
--------------------------------------------------------DSEW
KSFSEG------------------------------------------------------
-----
>QNQ74067.1_Plasmopara_viticola_lesion_associated_orfanplasmovirus_5
------------------------------------------------------------
------------------------------------------------------------
-----------------RYRRNLSVL----------------------------------
-QFMRATWDA------------------------------------------VLTPYQLV
--------------------------------------RVRHLTKYGVPMQDFNSKALQ-
----------------------GINRFRVQLVHFPLEAAKRAKRQFQANRRWYF------
-----------GGPAPTGRLL---------------------------------------
------------------------------------------------------------
-----------------------------------RFSEKVDALQSSF------------
----SAR-----------AL----------------------------------------
-----------PPA--------------PPSS------------------------EGIE
GLVERLTSTPA------------------PEP--SGW---------------RPFI----
------------------RE----------------YVD--------------RWAP---
------------------------------------------------------------
---KGPPELFTMPSGHAA------------------LGLSR------------G-V----
--GGHV-------------------TGVQHLCLVGYALCKTSELSQEQKG---YLP-DDP
YG----------------------------------------------------------
----------------------------------HVEDG---------------------
----------------------------------------SYLELLSDQLHPDSQLKP--
GKQDFDALFRQPWEQLESSLPGVAE------------------RLQFYVK----------
-----------------------LGTFYTLDKIEY---LPILP-ISAEEKG---------
---------------------------LKT--------RFPTCGLTAAN-------LVQ-
QILRRVID--------------HVMVNDPRFSQALG------------------------
-----------------------------GHRDVDLSGERGPWYSQDATAATDLHAQWLT
QTIYEELGRKY--------------------------------SC---------------
---LTPYT---------------KYFNKLFGPKKLLIG-------IDQSDVAPVGMLANY
PRAPL------------LDDSKLW---------SSRE-----ARWYPDGHGTII------
----------------LNQYDGWL------------------------------------
------------------EDLNSLKGVITT--TGQMMGDPTSFPPLMLHTLYAATEV---
-----LKVHPYSKLE----------------------KKGR--SYKY-------------
------------------------------------------------------------
-----------------------------------------------------------L
SRKDVVVKGIGDDAQKPRWTA---------------------------------------
----------------ARRRLYDDIF-----VSMGGRLSY--------------------
------EK---------CFHHPS------------------RSILAEEVYEHGRLVPA--
------------------------------------------------------------
-------------FITSTLVAPPGGSKGQ---VTWN---------TQSAAIAGDPSR---
--------------------------------------------------GKFRFSKSFW
RSSPYYYTWR-------------------------------------------LADRLGL
PISVEP------------------------------GYGGVNVPLV--------------
------------------PHR---------------------------------------
--------------------------------------------------------STTD
NVSWLRYLSQQS------------------------VEELIAGIGL----------AIGI
PSNQSFLD--------------------------------RSARQWLREVVDT-------
--------------------------------------------------------SLDS
KK--YGLT----------------------------------------------------
-----
>WND64008.1_Botrytis_cinerea_orfanplasmovirus_1
------------------------------------------------------------
------------------------------------------------------------
-----------------RYRRNLSVL----------------------------------
-QFMRATWDA------------------------------------------VLTPYQLV
--------------------------------------RVRHLTKYGVPLQDFNSKALQ-
----------------------GINRFRVQLVHFPLEAAKRAKRQFQANRRWYF------
-----------GGPAPTGRLL---------------------------------------
------------------------------------------------------------
-----------------------------------RFSEKVDALQSSF------------
----SAR-----------AL----------------------------------------
-----------PPA--------------PPSS------------------------EGIE
GLVERLTSTPA------------------PEP--SGW---------------RPFI----
------------------RE----------------YVD--------------RWAP---
------------------------------------------------------------
---KASPELFTMPSGHAA------------------LGLSR------------G-V----
--GGHV-------------------TGVQHLCLVGYALCKTSELSQEQKK---YLP-DDP
YG----------------------------------------------------------
----------------------------------HVEDG---------------------
----------------------------------------SYLELLSDQLHPDSQLKP--
GKQDFDALFRQPWEQLESSLPGVAE------------------RLQFYVK----------
-----------------------LGTFYTLDKIEY---LPILP-ISAEEKG---------
---------------------------LKT--------RFPTCGLTAAN-------LVQ-
QILRRVID--------------HVMVNDPRFSQALG------------------------
-----------------------------GHRDVDLSGERGPWYSQDATAATDLHAQWLT
QTIYEELGRKY--------------------------------SC---------------
---LNPYA---------------KYFNKLFGPKKLLIG-------IDQSDVAPVGMLANY
PRAPL------------LDDSKLW---------SSRE-----ARWYPDGHGTII------
----------------LNQYDGWL------------------------------------
------------------EDLNSLKGVITT--TGQMMGDPTSFPPLMLHTLYAATEV---
-----LKVHPYSKLE----------------------KKGR--SYKY-------------
------------------------------------------------------------
-----------------------------------------------------------L
SRKDVVVKGIGDDAQKPRWTA---------------------------------------
----------------ARRRLYDDIF-----VSMGGRLSY--------------------
------EK---------CFHHPS------------------RSILAEEVYEHGRLVPA--
------------------------------------------------------------
-------------FITSTLVAPPGGSKGQ---VTWN---------TQSAAIAGDPSR---
--------------------------------------------------GKFRFSKSFW
RSSPYYYTWR-------------------------------------------LADRLGL
PISVEP------------------------------GYGGVNVPLV--------------
------------------PHR---------------------------------------
--------------------------------------------------------STTD
NVSWLRYLSQQS------------------------VEELIAGIGL----------AIGI
PSNQSFLD--------------------------------RSARQWLREVVDT-------
--------------------------------------------------------SLDS
KK--YGLT----------------------------------------------------
-----
>WNA12649.1_Botrytis_cinerea_binarnavirus_6
------------------------------------------------------------
------------------------------------------------------------
-----------------RYRRNLSVL----------------------------------
-QFMRATWDA------------------------------------------VLTPYQLV
--------------------------------------RVRHLTKYGVPMQDFNSKALQ-
----------------------GINRFRVQLVHFPLEAAKRAKRQFQANRRWYF------
-----------GGPAPTGRLL---------------------------------------
------------------------------------------------------------
-----------------------------------RFSEKVDALQSSF------------
----SAR-----------AL----------------------------------------
-----------PPA--------------PPSS------------------------EGIE
GLVERLTSTPA------------------PEP--SGW---------------RPFI----
------------------RE----------------YVD--------------RWAP---
------------------------------------------------------------
---KAPPELFTMPSGHAA------------------LGLSR------------G-V----
--GGHV-------------------TGVQHLCLVGYALCKTSELSQEQKK---YLP-DDP
YG----------------------------------------------------------
----------------------------------HVEDG---------------------
----------------------------------------SYLELLSDQLHPDSQLKP--
GKQDFDALFRQPWEQLESSLPGVAE------------------RLQFYVK----------
-----------------------LGTFYTLDKIEY---LPILP-ISAEEKG---------
---------------------------LKT--------RFPTCGLTAAN-------LVQ-
QILRRVID--------------HVMVNDPRFSQALG------------------------
-----------------------------GHRDVDLSGERGPWYSQDATAATDLHAQWLT
QTIYEELGRKY--------------------------------SC---------------
---LSPYA---------------KYFNKLFGPKKLLIG-------IDQSDVAPVGMLANY
PRAPL------------LDDSKLW---------SSRE-----ARWYPDGHGTII------
----------------LNQYDGWL------------------------------------
------------------EDLNSLKGVITT--TGQMMGDPTSFPPLMLHTLYAATEV---
-----LKVHPYSKLE----------------------KKGR--SYKY-------------
------------------------------------------------------------
-----------------------------------------------------------L
SRKDVVVKGIGDDAQKPRWTA---------------------------------------
----------------ARRRLYDDIF-----VSMGGRLSY--------------------
------EK---------CFHHPS------------------RSILAEEVYEHGRLVPA--
------------------------------------------------------------
-------------FITSTLVAPPGGSKGQ---VTWN---------TQSAAIAGDPSR---
--------------------------------------------------GKFRFSKSFW
RSSPYYYTWR-------------------------------------------LADRLGL
PISVEP------------------------------GYGGVNVPLV--------------
------------------PHR---------------------------------------
--------------------------------------------------------STTD
NVSWLRYLSQQS------------------------VEELIAGIGL----------AIGI
PSNQSFLD--------------------------------RSARQWLREVVDT-------
--------------------------------------------------------SLDS
KK--YGLT----------------------------------------------------
-----
>QZE12024.1_Sclerotinia_sclerotiorum_narnavirus_4
------------------------------------------------------------
------------------------------------------------------------
------------------YRRNLEVL----------------------------------
-NFMRATWDA------------------------------------------VLTSYQIV
--------------------------------------RSRHLPKYGVFLESLNSRALQ-
----------------------GINRFRIQLVFHPVEAAKRAKRQLQANRSWYF------
-----------GGPRPVGRLL---------------------------------------
------------------------------------------------------------
-----------------------------------IFKEKIDAMRSSY------------
----SAR-----------AL----------------------------------------
-----------PPA--------------PPDP------------------------AGLV
GLVERLTSDPA------------------PEP--QDW---------------RSFI----
------------------RE----------------YIT--------------RWAP---
------------------------------------------------------------
---KGPPELFTMPSSNAA------------------LGYPR------------M-R----
--GGHM-------------------TGVQHLLLTGYAVCRSAMLSDEHKK---YLPSDDP
YG----------------------------------------------------------
----------------------------------HVEDG---------------------
----------------------------------------SYLELLSDQLNPGSQLKP--
DRIDFDSLFRQPWDVLESKLPGVSE------------------RLQFYVK----------
-----------------------IGVFYVLDRVDY---LPILP-IAAEEKG---------
---------------------------LKT--------RFPTCSLTAAN-------LVQ-
QILRRVLD--------------HVMVQDPRFSQALG------------------------
-----------------------------GHLDIDLRGEVGPWYSQDATAATDLHAQWLT
QTIYEELAIPY--------------------------------SKE--------------
---LSPYL---------------KYFNKIFGVKKLLVD-------IDPDEVSPHGMFENY
PRAPL------------LDDSKVR---------SPER-----LPRMRNGHATLI------
----------------LEIMDQWI------------------------------------
------------------DDLNSTKGVMTT--TGQMMGDPTSFPPLMLHTLYAATKT---
-----LEVVPYLKKE----------------------RVKR---YAR-------------
------------------------------------------------------------
-----------------------------------------------------------L
KSSDVVVKGVGDDAQKPRWTL---------------------------------------
----------------ERRRVYDSVF-----VSMGGRLSY--------------------
------DK---------CFHHPT------------------RSILAEVVFEHGWPVPM--
------------------------------------------------------------
-------------FSTSNLVAPPGGSKGQ---VTWN---------SQSAAIAGDPER---
--------------------------------------------------PRIRFSKFLW
RSSPYYYTWR-------------------------------------------LADRLGI
PIAADA------------------------------AYGGVGVPLV--------------
------------------PHR---------------------------------------
--------------------------------------------------------SKTA
HVSWLRFLSQRP------------------------IEDVVAGMGL----------AIGE
PSIQTFLD--------------------------------RSARQWLKQVLRT-------
--------------------------------------------------------SEDS
KK--YKVT----------------------------------------------------
-----
>WOW96584.1_Zymoseptoria_tritici_narnavirus_1
------------------------------------------------------------
------------------------------------------------------------
---------------------NFRVL----------------------------------
-SFMRACWDA------------------------------------------VLTPYQII
--------------------------------------RSQQLVKFGVFLSNPNSRAIQ-
----------------------GINRFRIQLVHHPVEAAKRAKKAMTANRAWYF------
-----------GGPRPEGRLL---------------------------------------
------------------------------------------------------------
-----------------------------------RFDRKIDALTSSF------------
----GAR-----------AL----------------------------------------
-----------PPA--------------PPGP------------------------EGLE
GLVERLTSTPA------------------NEP--PDW---------------REFV----
------------------KE----------------YIS--------------RWKP---
------------------------------------------------------------
---KAPPELYTMPSSNAA------------------LGYPR------------A-A----
--GGHV-------------------TGVQHLVLIGYALCRCNLVSDENRY---DVL-DDP
MG----------------------------------------------------------
----------------------------------HVQDG---------------------
----------------------------------------SYLELLSDALHPSSSLKP--
AKLDYDSLFRKPWSELEKDLPGVSH------------------RLQYYLK----------
-----------------------IGTMYVLDNIEY---LPILP-IAAEEKG---------
---------------------------LKT--------RFPTCSLTAAN-------LVQ-
QILRRVID--------------HVMINDPRFSQALG------------------------
-----------------------------GKLDVNLAGEVGPWYSQDASSATDLHAQWLT
QPVYEELAEVY--------------------------------PS---------------
---LRPYR---------------KYFEKIFGVKKLLLN-------VQSNDFLPVDMIAHY
PRAPI------------LDDAPIT---------VHGRTTGDWARDLEHGHGSLI------
----------------LDIANSWI------------------------------------
------------------SDLNDAPGTLTT--TGQMMGDPTSFPPLMLHTLYAASKV---
-----LEILPYTEKE----------------------SRKR---HKG-------------
------------------------------------------------------------
-----------------------------------------------------------L
RKGDVVLKGVGDDAQKPRWTA---------------------------------------
----------------ARRALYDKFF-----VSMGGRLSY--------------------
------EK---------CFHHSS------------------RSIIAEIVYEHGRPVPM--
------------------------------------------------------------
-------------LSLSTLVAPPGGSKGH---VTWN---------TQAAALAGDPER---
--------------------------------------------------PRVAVSKSFW
RASPYYYTWM-------------------------------------------LADRLGI
PISVSE------------------------------GYGGVGVPLV--------------
------------------PKR---------------------------------------
--------------------------------------------------------SLTD
NVNWLRYLSQCK------------------------VEDLIAGVGL----------TIGE
PSNQTFLD--------------------------------RSSRQWLKDVLAT-------
--------------------------------------------------------SLKS
KE--KHNF----------------------------------------------------
-----
>UNG44322.1_Fusarium_asiaticum_narnavirus_1
------------------------------------------------------------
------------------------------------------------------------
----------------RRFRRNLDVF----------------------------------
-SFMRATWDS------------------------------------------LLTAYQLV
--------------------------------------RSRELSKFGIFLSMPDSQARN-
----------------------GINRFRAQLVREPLEAAKRLKSACQANRAWYF------
-----------GGPPVTGRIL---------------------------------------
------------------------------------------------------------
-----------------------------------RFAEKANAILASF------------
----SAR-----------AL----------------------------------------
-----------PPA--------------PPDI------------------------SGLE
GLVQRLTSEPA------------------QEP--RDW---------------REFC----
------------------RV----------------YIN--------------RWAP---
------------------------------------------------------------
--QKRVPSLYTMPSSNAA------------------LGYPR------------H-R----
--GGHV-------------------TGVQHLVLIGYAVAKTEFKPFSAK-----LPTYVH
TE----------------------------------------------------------
----------------------------------YVQDG---------------------
----------------------------------------TYLELLSQSLHPSTV-----
-GRGVDNLFREPWDLLEQQLPEVSG------------------AMQHYLG----------
-----------------------LGVDYVMSRIEY---LPILP-IVAEEKG---------
---------------------------LKT--------RFPTASLTAAN-------VIQ-
QILRRVID--------------HVMTNDPRFSQALG------------------------
-----------------------------GELDVDLKGERGPWYSQDATAATDYHAQWLT
QTIYEELAEKY--------------------------------SV---------------
---LRPYV---------------KWFQKLFGPKKLMVNST--GETIPSGELEPSGFFERY
PRAPL------------LDDKFF----------DRRK-----LARNPHGHATEI------
----------------LSIASQWI------------------------------------
------------------DDLNSIPGVITT--TGQMMGDPTSFPPLMLHTLYAAQKV---
-----LERYPYRKCE----------------------RVRR---HRG-------------
------------------------------------------------------------
-----------------------------------------------------------L
RRTDVVLRGVGDDAQKPRWTS---------------------------------------
----------------ARRALYDDIF-----VSLGGRLSY--------------------
------DK---------CFHHPS------------------RSIIAEIVSEHGYPVKT--
------------------------------------------------------------
-------------LSTSVLVAPPGGSKGH---VTWN---------LQSAAVTGDPDR---
--------------------------------------------------PTIRFSKFLW
RSSPYYYTWR-------------------------------------------LADRLGL
PISADA------------------------------SLGGVGVPLV--------------
------------------PKR---------------------------------------
--------------------------------------------------------STTD
HTAWLQYLSQQD------------------------LTSLIAGTGL----------AIGE
KALASPLD--------------------------------KSARQWLRQVVKT-------
--------------------------------------------------------HEQM
SR--AGYD----------------------------------------------------
-----
>QZE12022.1_Sclerotinia_sclerotiorum_narnavirus_3
-------FTPLMMD----------------------------------------------
------------------------------------------------------------
--------------NVSRR-----------------------------------------
------------------------------------------------------------
------------------------------------------------------------
----------------------NIHRTRMKLVFKPFETAAFLKSQCGLARLYWLGGKR--
------------------------------------------------------------
--------------------------------------------------LSFL------
-----------------------------------PCLSSRFAITWSY------------
----VAR-----------AL----------------------------------------
-----------PPP--------------AEDP------------------------SLLP
AFRKRLMTDPV------------------ELP--KDF---------------GSWA----
------------------EA----------------YLD--------------RFAPK--
------------------------------------------------------------
--SPVRVDLFTQPSNHSA------------------LGYPR------------S-L----
--GGHQ-------------------TGVQDLIFLGMHVLYPERSAAAR---------DPQ
LA----------------------------------------------------------
----------------------------------TDLRSRNKGFRIVE------------
----------------------------------------TYIRYRFDPLNPSV------
-RKDYERTF------AMEGLAEEYHGEFL-------------EQIQVYLW----------
-----------------------AGVQYTLDNIEY---VPVLP-IYAEEKG---------
---------------------------LKV--------RYPTCTLTAAN-------LMQ-
QVLRRAAD--------------SYFMNDPRCAGALG------------------------
-----------------------------GP-EVNLAGLSGDWYSQDATAATDYHLHEMT
ILFYHKVIDRD--------------------------------PR---------------
---LEKYR---------------GYLDKLLGPKYLLSG-----------DIDPVSLCSPF
TPA--G---------AGLDA---------------------------IGHMASDASEAAD
REFSNPLATTDVFKNPVPIFGNWLRHV------TVSTLPHVQIVS------DEDI-----
------ARASELFPVRCRPNAERVDGEITR--VGEMMGDPTSFPLLFVVSLYSLDKA---
-----FTAYPPTQQE----------------------LKER-RYIKG-------------
------------------------------------------------------------
-----------------------------------------------------------L
RRSDHRGALCGDDALLAQFTP---------------------------------------
----------------ERRLVYDEAF-----MSLGGRLQW--------------------
------LK---------SYYHKR------------------YGLFTEIPYIDGRPQQF--
------------------------------------------------------------
-------------NPISVWSAPPGGSKGE---INWY---------NQPVTASDRLR----
-------------------------------------------------LTGRNPKRGLW
RWSPFVYPWG-------------------------------------------LAHKMGV
PVGASI------------------------------SEGGLALPSVSNI-----------
-------------PGLGTPSS---------------------------------------
--------------------------------------------------RTYRFGPRYR
TEKWLGYLGNLK------------------------LEDVATGTGL----------SVLP
AATVSVAV----------------------------------------------------
---------------------------------------------------------PSL
AAVGKT------------------------------------------------------
-----
>UHK02569.1_Heterobasidion_narnalike_virus_1
---------------------------RVL------------------------------
------------------------------------------------------------
------------------------------------------------------------
-NFVRTCVDA------------------------------------------VALSYH--
--------------------------------------------------VIQDMTRLAV
RRKQVDEIFYLNQLD-----RRQISRFYVRLVAEPVLEARDIKAAGGFARAWFFGEPR--
------------------------------------------------------------
-----------------RRHWL--------------------------------------
-LR--------------------------------PLTSKYQALLLSY------------
----IGR-----------AL----------------------------------------
-----------PPP-----------------------------------SFDMAE-KEYA
GLVERLTSVPP--------------------PEQRGW---------------TAFV----
------------------HR----------------YLT--------------RFKPKSD
PQ----------------------------------------------------------
-----DRNYPTDSSAGAC------------------LGYPR------------H-V----
--GGFS-------------------MAVRDLVGLGLCLMKTDPDPDD---------RGPT
VR----------------------------------------------------------
-----------------------------------DIDGQVIDFD---------------
------GILMYHDPED------------------------PFWMMGKRIDN---------
-----------AQSGKDGSTPRGPI---------------DLETLNYIAR---------L
QVPFQRALF--------------RGTLWVLARVKAQGGIAFKA-VTAPESG---------
---------------------------LKT--------RFPTMTLVAVL-------LVS-
QLLRRAAD--------------MHLVHDRRTSEALGG-----------------------
-----------------------------KLVHSFRESSRGPWYSQDLTSATDLHPFWLQ
MAFYQRLLDDH--------------------------------PK---------------
------------------IQWVRKYLPLLFGPRWLIPARAEI----------PET--PTN
PYLPMITGDWTEVLAHSLDT-------------GSRAWR---------------------
--LSSDAVTEEAALTYIKAWRKWI------------------------------------
-----------------KEVYALSLKVQTT--TGNPMGEAASFPLLPVVTAFAAERA---
----------------------------------------------GLE-----------
------------------------------------------------------------
------------------------------------------------------------
-----DVETCGDDAVTPLTQNGIPKALQEPEAELQPKMAAVIQSLPANLKVCRDDPSVLP
DAERSKLYSEWRRSPDFKLRIFEAAI-----EECGGVMSR-------GDPEKGKP-----
------NK---------IFLHER------------------WNLFKEIPRHRNTPIPF--
------------------------------------------------------------
-------------IPTKILVAPPGGSKGT---VNWF---------NQPTAVRQHLVA---
--------------------------------------------------FPFPLSHQTW
SVLPNYPHAL-----------------------------------------------AAY
SLGIPA-----------------REIV---------AYGGINH-----------------
------------------PLF---------------------------------------
------------------------------------------------------------
------------------------------------------------------------
------------------------------------------------------------
------------------------------------------------------------
------------------------------------------------------------
----D
>QNS31044.1_Insect_narnalike_virus_1
-AVIS-------------------------------------------------------
------------------------------------------------------------
------------------------------------------------------------
------------------------------------------------------------
--------------------------------------------------AWEECSRLRS
RMCVSNAPW----LD-----RRLIRRFVRRVCLNPQEAAVQVKMCAQQARAYAFG-----
-----------AAPYPK-------------------------------------------
--------------------WL--------------------------------------
-----------------------------------CPVERHLALQFSY------------
----AAR-----------AL----------------------------------------
-----------PPP-------VF------ESP----------------EEEEHSKRRHIC
DFIWRVCSEPG------------------PEPI-PEW---------------PRFL----
------------------DQ----------------YFR--------------RFAPK--
------------------------------------------------------------
-----RFDPQIYPSTSAC------------------LEFPR------------K-S----
--GGFR-------------------TGYQLMVGLGFKTVFPE--------------GLPP
IL----------------------------------------------------------
----------------------------------RTEKGVK---------------THIV
GVADTTEADLLPTQIPGGWYSM------------------GFICMTRDYLS---------
------------QNRRQLVAPESDATYEER-------ECTPWGILNFLFC----------
-----------------------VGVKECIEAMRAEGPPLSLP-LYADEKG---------
---------------------------LKV--------RLPTCGPIALN-------ILL-
QPLRACMD--------------QVLKRDPCCSESVGG-----------------------
-----------------------------KLGRDPLRPEFLGVYSQDLSFATDLHPHWLG
KEAYCALLRLPQMPRKIG-------------ALAP--------PL--------LAEMGVP
AELGV-------------VEYTEELVEWLLGPRTFVRGRTRF----------PFEL----
PPHPYA------GEVEGMSRVGI----------GLRYLD---------------------
--------------------------------------LNFRFS-------REDA-----
--------------LSYYRKRRWNLIATSK--RGAMMGDPTSFPVMSLCTRYAASLL---
------------------------------------------------------------
------------------------------------------------------------
------------------------------------------------------------
PPRGRAIWSCGDDALIANISR---------------------------------------
----------------GEVEVYNRGL-----ESLGLKISK--------------------
------PK---------SFYTPR------------------SGLFCEEPWKLGASRCS--
------------------------------------------------------------
PY-----------CYISFWSCPTGGSKGN---VSWA---------TQASAYREFCRSKGF
G-------------------------------------------------FRTRRRLSLL
SYSKFLPEWR--------------------------------------------ETGKHL
DLSLPE------------------------------WMGGLDVDV---------------
------------------PFH---------------------------------------
---------L----------------------------------------------SDFI
RQRHLGALASMP------------------------ITQLALGMGL----------SAFP
PAIPTTTF----------------------------------------------------
--------------------------------------------------------RDMR
AILKSSILRTLPQ-----------------------------------------------
----G
>ABM92659.1_Curvularia_thermal_tolerance_virus
--------MSTPFERDM-------------------LYTTEFKIPVRGDSS---------
------------------------------------------------------------
-------------DRLKRTFT---------------------------------------
-QFAASDPSTSPISGG--------------------------------------------
------------------------------------------------------------
------------------------------------------------------------
-----------SSQSPETRRR---------------------------------------
---------------------K--------------------------------------
-FKRRRAA---------------------------MRGNMDEQLRLKDLYQQIQVVG---
----TTR-----------------------------------------------------
-----------PYA-------QLRNELLTAEPD-----------------------PLVI
EYSKLNPPMDE-----------------DLSPD------------------NWTFV----
------------------KA---------NTLVEMNHLK--------------NFDRPPR
DM-P--------------------------------------------------------
------------------------------------VEHSETIM---------RAA----
-------------------------NLVADLLELPELLR------------------FPT
KE-----------AL---------------------------------------------
------------------------------------------------------------
--------------------------------AEVPYKADKFAGLVYAEMGLKTRGEADA
VAQMDAEWAWDQLLSGHRVQPHDVR-----------------------------------
----------------------------LGGRG-----------KVTQHTK---------
---------------------------TELEETPPAVGRLILMLSHRDL-------KIL-
GTTE------------------KLLTSAWLAEQ---------------------------
-YPISVGLSWYHEG---------------TQAFVKRFLNFTEFYCLDARKYDAFLDPWLI
QIAINICREQF--------------------------------------------VDGRD
ERYDAYWD---------------FVRESLVEAPIC-------------------------
---------REMAAMSAMTRTGT-------------------------------------
----------------LFANLSWRL-----------------------------------
-----------------LSAGNDGIRLQKR--VGTTSGHSHNTLLQSICTLIVGYGV---
-----LMATH--------------------------------------------------
------------------------------------------------------------
-------------------------------------PDLTDEEI---------------
-KAAAQIESLGDDNITGTKAPLQPL-----------------------------------
----------------PVEDVADKAW-----DMFGIDWSG--------------------
------KK---------SFATTAVLD--------ATALQFQGVQYLGKYFRREEYPLD--
---------------------------------------------------EGTVVVAI-
PYRPFK------ETYLRLLYPEYGSLEAD----------------QTWLRLLGNYLDAA-
--------------------------------------------------GNPVTEKWLQ
GFMDWLEPQVVAPPQVWPSNFQR----------------------------MVSRDYSGI
GIEMPR------------------------------------------------------
------------------PE----------------------------------------
---------------------------------------------------------RMC
YEQWRDLVVLPRDDYR--------------------------------------------
-------------------------------------------QLWKASDPNDDALYEAE
------------------------------------------------------------
------------------------------------------------------------
----Y
>ADW82833.1_Heterobasidion_RNA_virus_6
--------MSTPS-----------------------------------------------
------------------------------------------------------------
------------------------------------------------------------
-SFQNIS-----------------------------------------------------
------------------------------------------------------------
------------------------------------------------------------
-----------LPPTPRFKRL---------------------------------------
----------------------RD-------------EEEDASSSSYTGTSRSV------
-LTGDNSDGTSHAERRKKRRK--------------TKKELFAEGEVGELIRRFDKLRY--
----VAR-----------AV----------------------------------------
-----------PYR-------ALDRQPILADPD-----------------------PVMV
EYMKTHPEVRI-----------------PCDP--------------------AEWV----
----------------FVKA---------NSVVELNHLD--------------RFNRTYT
DL---T------------------------------------------------------
------------------------------------MEHMPAVTL--------A-A----
-------------------------GHVEDLLRLPAAIV------------------FPT
ID-----------DL---------------------------------------------
------------------------------------------------------------
--------------------------------DKVRFQGDKFAGVEYAQIGMKSRREAHE
RGLLDAREAWEKLMRGEAVTPQLNR-----------------------------------
----------------------------IGGRG-----------KLTTKKK---------
---------------------------FEASGEKPTAGRLIFMTGHRDL-------LLN-
GVTE------------------QLLTNAYRPDE---------------------------
-YPVSVGNSWWHDG---------------CRRFFERFKKWELFHCFDAAKFDSSLPPWLI
KISLNILRSAF--------------------------------------------FDAWN
PKYDAYWE---------------FVFQGLVYAPV--------------------------
------------------------------------------------------------
------------------------------------------------------------
-------------------YLDNGLMFIRN--GGSTSGHSYNTLMQSICTLVMIYAC---
-----MIELL------------------------------------GADRA---------
------------------------------------------------------------
------------------------------------E----------------------E
VFANMWAEGLGDDQHTGMSGPLIKY-----------------------------------
----------------DIDDIAPVAL-----AIAGIDWTG--------------------
------DK---------SFNTGRLVD--------TKLGDFQGTQYLGKYFRILDEDVG--
---------------------------------------------------GIRAQGVV-
PYRPFD------ETFLRLYYPERGDQGWT----------------DAWMRAVGHYADGA-
--------------------------------------------------GNPETREFLE
GYLDWLEDKVESDKFEWDEKWKR----------------------------KFNNHDLNR
AVPVPA------------------------------------------------------
------------------------------------------------------------
--------------------------------------------------------RRIS
YEDWLGLVLIDPSGE---------------------------------------------
------------------------------------------------------------
------------------------------------------------------------
------------------------------------------------------------
----D
>ACY56324.1_Fusarium_graminearum_dsRNA_mycovirus_4
-----------------P------------------LQTATVRWPQS-------------
------------------------------------------------------------
--------------DVGRTTLPT-------------------------------------
-IFISVTKGASPAPVSQGPAT-----------------------------THAASAHGGL
TT-----------------------------RHPSAAANRHRTPSISLFGAEARIRRLT-
--------------DHE-------------------------------------------
-----------RSSSPLRATP------------------DRDRALAA-------------
-----------------KRRW-----------------EDDTADDLYIGDQGSI------
-ASSSEPRASYNTRRQRSWRAN-------------HKASLRAAARLRH----------KP
EFN-HIR---------VDTVDDFHR---HYRPGFS-------------------------
---------FAPPD------------------------------------------PLIQ
QFVEIHGTPNP-----------------SCDPE------------------KLCFM----
------------------TP---------CDDVQMNHMK--------------HFDRPVR
QLNPL-------------------------------------------------------
------------------------------------FDKQY------------QLA----
------------------------LVGVAQMIRLDKKLT------------------FPH
AE-----------DL---------------------------------------------
------------------------------------------------------------
--------------------------------ETVRFKARKFPGAYYRRLGYASRGEAQE
QALVDAKLAFAQLLDGEDVEPHTVR-----------------------------------
----------------------------LGGRG-----------KAVHQSQA--------
--------------------------AAKA--AGIPKGRLILMLSQRDL-------LLC-
GVTE------------------QLLTSAYCADD---------------------------
-YPVSLGMGWFKGN---------------VRKFSERYAGFKKFFCFDAAKFDSSLDDYMI
RDVVNLLRQQF-------------------------------------------E-NGMD
DKYDAYWE---------------FVIQSLIYAPI--------------------------
------------------------------------------------------------
------------------------------------------------------------
-------------------QRDDGWIMFKS--VGTTSGHNHNTLIQSICSLVIAYTN---
-----YLAVL--------------------------------------------------
------------------------------------------------------------
-------------------------------------PDTPPQDI---------------
-FNDAAVETLGDDNLTATEGLLEGI-----------------------------------
----------------SVEQVALTSA-----RIFGQDYTG--------------------
------DK---------SFATYSLLDMWDEEEEFTEEGKFQGLQYLGKFLRGHKLDLD--
---------------------------------------------------GRKITVAL-
PYRPCE------ETFVHMYYPERKSEGVE----------------RTYQRALGNLLDNY-
--------------------------------------------------GNPMMADWLN
KLLDWLEPQMELLPTDWLEDTVQ----------------------------DAARDYTSD
LVRVPR------------------------------------------------------
------------------PLR---------------------------------------
--------------------------------W--------------------------T
FEEWVHLCLSSD------------------------------------------------
----------------------------------------DSDPEW--------------
------------------------------------------------------------
------------------------------------------------------------
----Y
>AAA53090.1_Mushroom_bacilliform_virus
--------------------------------------MDSGLYP---------------
------------------------------------------------------------
------------------------------------------------------------
------------------------------------------------------------
------------------------------------------------------------
------------------------------------------------------------
-----------KTGAPTWFYG---------------------------------------
--------------------WSKQ------------------REGGFSDFGSEIF-----
------------------------------------------------------------
----RLR-----------AL----------------------------------------
-----------PPL----K-------------------------------------AEIF
RGIREVVEYNI---------------TGDSHPG---------------------------
------------------------------------------------------------
---------------------------------YPWCK----------------------
------------------------------------LGSDN------------K-A-VLT
GFGDLI------------------------------------------------------
------------------------------------------------------------
-------------------------------------------WD---------------
----------------------------------------EVAKRFNNMLG---------
-----------YGDAIFSMTPSELVQNGI-------------------------------
-----------------------CDAVKVFIKQEP---------HSLEKVNA--------
---------------------------GRL--------RIIAAVGLVDQ-------IVT-
RLLC----------------------------------MKQNNAEIDCWES---------
-CPSAPGMGLNDEGLRT------------LYSTAQVMAEHGTICETDISGWDWSVQQWEL
DSDARLRTQLAGEEIGG-------------------------------------------
------YLNFFL-----------RVHAYVVGHSVF-------------------------
------------------------------------------------------------
------------------------------------------------------------
-------------------VMPDGEMLEQTVPGGQLSGDYNTSSSNSRMRVIATMFA---
------------------------------------------RYLAGQV-----------
------------------------------------------------------------
-----------------------------------------------------------S
GFPLLGIKAMGDDSF---------------------------------------------
--E-------------IWFKGLEEYL-----GKMGHTVKM--------------------
----CVQR-----------------PGL-V-----------GFEFCSQVF----------
------------------------------------------------------------
-------------LGLGIAYP------------------------VDFSKTLYRFLS---
------------------------------------------------------------
------------------------------------------------------------
--HHPA--------------D---------------------------------------
------------------PKY---------------------------------------
------------------------------------------------------SEYRAQ
LMYYFRHLPSST------------------------LQKVIRLAG-----------ARVE
RAQKLATSS---------------------------------------------------
------------------------------------------------------------
------------------------------------------------------------
----N
>YP_009551566.1_Sclerotinia_sclerotiorum_mitovirus_2
--------MTQPLVLKLM--------------KWVRKYYYKGTSPNL-------------
-----------------A------------------------------------------
------------------------------------------------------------
-AFTRHAIHL--------------------------------------------------
--------------------------------------FFLWGKTKGWKWTATAFKLTRL
AITRTLA-----------------------------------------------------
-----------GQELPRPFGI----------------SLCKKTNLPMMLPL---------
--------------------------------------------------QVRLA-----
ILRK-------------------------------DFLLISYVLTVLQ------------
----LSR-----------LI-----------LG---------------------------
--------------------------------------------------------TGVI
ESYDSITRPCT-----------------GSNPF-TGAS--------------VSIVM---
------------------KR------------MGIRRLDE--------------------
----------------------------PTSFTFPWVST---------------------
-----SGPNGISIATSFS------DL----------MNIPQPIL-----------E-CLY
TLGGPE-----------------FKEKVSSL-----------------------------
-------------------K----------------------------------------
------------------------------------------------------------
----------------------------------------GFVETTNGLLW---------
--------------KLTKLDPDKTG-----------------------------------
---------------------------NLLRRI-----------SIKKDKE---------
---------------------------YKS--------RPFAIVDYITQ-------SAL-
TPLH----DRLY----------RVLGSIPQDCTFDQ------------------------
-----------------------------NKGFKDLLYGGGPYYSFDLTSATDRFPIFVQ
EMVLAWLTSEQ-------------------------------------------------
--------------------YASAWVQAMVGIPF--------------------------
------------------------------------------------------------
------------------------------------------------------------
-------------------STPNGPEVEFK--CGQPLGAKSSWAMFTLSHHFVVQYC---
------------------------------------------------------------
---------------------------------------------------AMV------
-----------------------------------------------------------L
NIDNPRYKILGDDIVICDH-----------------------------------------
----------------ALAAKYLEVM-----SQLGVEISS--------------------
------VK---------THVSEN------------------LFEFAKRFGLQSVEISS--
----FPIT-------ALVSDINNYVSIVATLA-----------------------TTAV-
ER-----------GNLPLFVSGNTPRFWESL-----------LKKEDKPRLVNNLV----
---H----------------------------------------------SARLLSYLLM
SNKPYLVAQS----------------------------DLLRFAEAA-------------
------------------------------------GFGGLAISQVFAAYKRAVLYMKDR
---EIDKLADMS-MRFIRPVQ----------------SMLSQIMFLPWRGRVT-------
-VDY-------RKFIPIIDSIDSNKELY-----------------LSFREEFEKADDLVT
LNKVLDDHPIRP----------------------------------------MPNLNGLQ
PNRPKLLV----------------------------------------------------
--------------------------------------------------------GQTR
AALIRALVKELTM-----------LAKGEEP-----------------------------
----K
>YP_010799121.1_Sclerotinia_sclerotiorum_mitovirus_4
--------MNNKIRNIII------------------------------------------
------------------------------------------------------------
-------------IRLLRLCFNFNNNTWEIT-----------------------------
-RFLETFDEMR-------------------------------------------------
-------------------------------------------QKSGLKYTIKYYKAVKL
HIT-------------------------------------------RYICGQPLLSNKEG
V------ALD-HSGWPKKFLY---------------------------------------
--------------------------------------------------LKKF------
-IK--------------------------------TNKELRILLTLLS------------
----FTR-----------TI----------------------------------------
----------VPNKKEE---------------------------------------LKIK
PDYSTIDAPYK--------------GKVYTIP--AWFI--------------KNWI----
-----------------SKH----------------NLKA--------------------
-----------------------------DL--PTYDVKDH-------------------
-----YVSMKSSPNGPAT---------HSSLWSILSLSYPQ---L--------Q-N-IST
MLGTYR----------------------------------D-------------------
------------------------------------------------------------
------------------------------------------------------------
----------------------------------------EFFKFYSTAWN---------
---------NDFNKSGDIINPKWTN-----------------------------------
----------------------------YTGKL-----------SIVKDPE---------
---------------------------LKR--------RVIAMVDYHSQ-------FTL-
KPIH----EMLL----------NKLSTLKCDRTFT-------QDPKHSW-----------
------------------------------------YQNHHKFYSLDLSAATDRFPLQLQ
KKLLSYIYENK-------------------------------------------------
-------------------QFCDAWADLLTSRPY--------------------------
------------------------------------------------------------
------------------------------------------------------------
-------------------IDSDGNQHFYN--VGQPMGAYSSWAAFTISHHLVVAWA---
------------------------------------------AHLCG-------------
------------------------------------------------------------
------------------------------------------------------------
EYNFSQYIILGDDIVIKND-----------------------------------------
----------------KVANKYITIM-----TRLGVDISI--------------------
------NK---------THVSKD------------------TYEFAKRWIKGGIEVSG--
----IPLK-------GILNQWKNPGVV------------------------YTTLCSYF-
DKNPIQ-PIPLINLMCELYNKLPFGKRRNSF--------------NQMHKMLYDFHHAM-
--------------------------------------------------RYSLDKLTYD
ELRAYLCNKA-----------------------------------------------RED
SFMVPG---------------------NNIILHFMKLLLSGGMVSEAEKVSRQILSEYTR
IENKFKTSYDDLNVLSGYPLL---------------------------------------
------------------------NGYY-----------------------NHLSSMKDK
IIKWENDPNTTLIDSALSLR--------------------------------VEKFDKIA
NLHRNKTES-----------------------------ISTLSKLWKLSMKGLWRERIED
--------------------------------------------------------DFEY
MTFISRINQDTTD----------SLL--------PVYTWESVLDNNIQ------------
----F
>YP_009121785.1_Sclerotinia_sclerotiorum_mitovirus_1_HC025
--------MKTSKLIIL-------------------------------------------
------------------------------------------------------------
--------------RLLDLLFHNRILGK--------------------------------
-RYIGQVESMR-------------------------------------------------
-------------------------------------------KQSGLPFTIKYMKTVRL
HIT-------------------------------------------RYISGTPLRSNSSQ
V------SL--TDGFPTKFLY---------------------------------------
--------------------------------------------------LKKL------
-IDSG------------------------------DPKELRFVLTLMG------------
----FTR-----------SI----------------------------------------
---------R-PTVKEK---------------------------------------NQLV
VDYNSISSPFK-------------GKIGYTIP--DKFI--------------TDFI----
------------------KK---------------YNLS---------------------
-------------------------------FSPKWDNSLH-------------------
-----YVSNKSSPMGKATL-TGPFALFHMGHWNLTMLDHFQSLI---------G-E----
--GSFK-------------------VMIGEFLEVVFKDHR--------------------
------------------------------------------------------------
------------------------------------------------------------
----------------------------------------AFHT----------------
------------------------------------------------------------
-----------------------GISTNGIGKI-----------SIVEDPE---------
---------------------------LKM--------RPIAMVDYYSQ-------LVL-
RPIH----DGIL----------KKLRNLPQDRTFT-------QNPFNNWGK---------
-------------------------------------TMGHKFWSLDLTSATDRFPISLQ
EKVIAGLLKDP-------------------------------------------------
-------------------VKAKAWRDILVDRDY--------------------------
------------------------------------------------------------
------------------------------------------------------------
-------------------KLPTGGFTRYS--VGQPMGAYSSWTTFTLTHHMVVHYA---
------------------------------------------AHLCG-------------
------------------------------------------------------------
-----------------------------------------------------------I
-GDFNKYILLGDDIVINHD-----------------------------------------
----------------KVARAYIRVM-----TKLGVDISV--------------------
------AK---------THVSKN------------------TYEFAKRWVRKGVEISG--
----LPLR-------GIVSNINSLPVV------------------------VKQLASYL-
YSNTTRWRGSTTELILSVFKGIKIRKR---F--------------VSQSKLLSQVEDIVF
VI------------------------------------------------RQSLSLNTYE
EIRKYLCKKI-----------------------------------------------KIE
ELIIPR---------------------RDLVHGFIREILCLGLVESAEDASFDLGRFYDK
FESEFRKGDFDLKLLLRHPMV---------------------------------------
------------------------LAVY-----------------------NKILDMKRT
LMKVRNMDEMDLIDAMSLMR-------------------------------L-DKPDKLM
SNLRNSSTS-----------------------------IAHIDMLWRRGFKKL-------
------------------------------------------------------HFTTKM
TLMVGEFESHQCRINVWRW---WRLLRKIT----AVKPWESYY-----------------
----I
>APG77283.1_Wenzhou_narnalike_virus_1
-------HIRNDADVENSLVD---------------------ICPKG-------------
--------TVLTEGVL--------------------------------------------
------------------------------------------------------------
-SFVQARYVD--------------------------------------------------
--------------------------------------GGMTRLLAELERAAARTKAFLD
SLLSLCEIFGMTPIDHLSPLVLLGLKTTLWFYLGTGEKMLKFQTAYMFAKATGQSE----
-----------LPPIPTGFIG-------------------NPNVICGGK-----------
--------------------------------------------------VGRF------
-IRCRLRGT--------------------------SDRKMSFAYSLKE------------
----LKR-----------GC-----------------------------------M----
-----------PVS------------------------------------EEFIT-ESFK
KHRQLLCGERD--------------------------------ESSQFDDARMDRL----
------------------EE----------------EVR--------------RTVREVY
GCRSRP-----IVRPLFK-----------DQSPEDYLHTLHCVDGCSGGC-RCDRGLI--
-----NRISFRHPSSSAH------------------YEWSR------------K-M----
--GGAL-------------------EFLRSEFFNSGLVRQS-------------------
------------------------------------------------------------
------------------------------------------------------------
----------------------------------------ELLRMDERAGN---------
---------VWEQRGQVLDYPATLK------------------RLRHL------------
-----------------------ATMERPCAKP-----------QAILEP----------
---------------------------FKV--------RVITTGPPAKY-------HLA-
RMYQ----KPIHDRLGEHVT--FKYTHSVVTAEELE------------------------
-----------------------------RDMSRFRVVEGGFWVSGDYESATDNLNPVLS
SACLDEIWSVL----------------------------------------------GLP
IEDLA------------------ILNCTMSGHLIDY------------------------
------------------------------------------------------------
------------------------------------------------------------
-------------------DCIGVGMEEQR--WGQLMGSPLSFPILCLINAAMTRLS---
-----FELAQ------------------------------------GHE-----------
------------------------------------------------------------
-----------------------------------------------------------M
RLDDCPMTINGDDVLFYSRTD---------------------------------------
----------------DHYTIWKDLT-----ASAGLKFSL--------------------
------GK---------NYTSPD------------------FAMINSVLFKTGHQETLSH
LGPDLF----------ALDSFKTPGSVSPGYLGGCLPPGGSQEVGVFRP-----TFRRV-
PY-----------VNLGLLFGQSK-------------------VLDVSDDLKKRAKA---
--------QRGPNNIGSCGQTLVSG---------FEGEL-----------REKLISMFIH
RNLRLLQSVP-----------------------------------------------QGV
DWFLPK------------------------------FLGGLGLPI---------------
------------------PSD---------------------------------------
---------------------------YE-------------------------------
------------------------------------------------------------
------------------------------------------------------------
------------------------------------------------------------
------------------------------------------------------------
----I
>YP_009344979.1_Wuhan_spider_virus_7
-------------------------------------VGQSHKRPAGSTGLER-------
--------------------------------------------------------RISE
IFGCPYHGPVMVLSLPDRLLEDFREESFDFQSLQNRMTSTELYIEAVTH-----------
-RFIHAWTLAKT----------------------------------------MTLAYWDI
LELYGFEISD----------------------------------------TWRCYRELS-
------------------------SRIFSFGILNLGEAYLKHQTAFLLARCLENE-----
-----------PPPRPSWFPW-----------------CEREGYL---------------
-----------LGGPVMRRLW-----------------------------CRLV------
-LRR-------------------------------HKRDISLAYSLYQ------------
----AKK-----------VA----------------------------------------
-----------PEI-----------------------------------SPLLVN-EAMQ
KNLDLLTSERE--------------------------------------DDDVEDL----
------------------KY----------------QVR--------------RTVREIS
KI----------------------------------------------------------
TGPGLSFKTSPFPSLSAC------------------FERPR------------S-K----
--GGAL----------------------EELLPRDGSKIL----------------AFKE
LL--------------------------------------GYVIHRTQQLPIYGI-----
------------------------------------------------------------
----------------------------------------PYDE----------------
---------------DRITFPFPIHRNGESGYT---------------------------
-----------------------RLHKDLMVRR-----------QAITEP----------
---------------------------FKV--------RVVSMGSAEHY-------QAL-
KGLQ----SELWGFLRKSPV--FDLTGRPSEEGDVASIC---------------------
-----------------------------RWVGEFVPNHYVMMVSGDYSSATDNLHPELS
EACFDELCNVL----------------------------------------------DIP
WPIRS------------------LGFQGLTRHTI--------------------------
------------------------------------------------------------
------------------------------------------------------------
-------------------VDDDGSVHRQC--WGQLMGSPISFPILCLVNCAVTRFQ---
-----MEKEF------------------------------------GLFIP---------
----------------------------------------------------LS------
------------Y----------------------------------------------P
DPSFSPLKINGDDILFPLPP----------------------------------------
----------------GGYQNWCETV-----TRAGLAPSV--------------------
------GK---------NYVSRR------------------VAVINSELYDLSPDWDR--
---------------------------------------------------GHEEVTRI-
PY-----------INLGLLKYVQDHGRG-----------------DEAQAFVEDNF----
-----------VSTMRERLITATRG---------WDNDT-----------ADRLVSYCLR
SNHGLLS-----------------------------------------------------
--RIPP-VSWWVAE----------------------EYGGLGL-----------------
------------------PSF---------------------------------------
-------------------------------------------------REVEIAEHHLK
LAAAFLMVDQRL------------------------------------------------
--------------------------------------------IWSMR-----------
--------------------------HPRSVCQLTTFSQETERY----------------
------------------------------------------------------------
----I
>YP_009337787.1_Hubei_narnalike_virus_3
-------------------------------RALAGLVAQRRKAPLRTDDSWLP------
-------------------------------------------------------GRISQ
IFGA-YWGPTRIEERLLREWEAARTEGI----VDDPCTETDSLGN---------------
-WFRIAYERA----------------------------------------LHMADAYQEC
LLFFDEKNFD---------------------------------------MSRKVFFQLV-
------------------------GKLFSFGLIGEMESYLKFETATLLAICQESE-----
-----------TPPLPEYLSW-----------------NHIPGTL---------------
-----------FLGGLHRKIW---------------------------------------
-MRARHRR---------------------------RTQDQSLFYSLYR------------
----VKD-----------VA----------------------------------------
H----------PLL------------------------------------DYKVQ-RVLK
RNRELLTDESL-----------HPLAATDSDPA-----------ILPGFDDRLSEM----
------------------EW----------------QVR--------------RTVREVH
AM----------------------------ARKTGWR-----------------------
-----FHRRTPLPTTHAS------------------FHFSR------------K-K----
--GGAF----------------------SELLGSDPESPL----------------GFPF
LV--------------------------------------GVLDYRGSRQE-Y-------
------------------------------------------------------------
----------------------------------------IYTQTDPDEVK---------
--------------RAMETLPRTLD-----------------------------------
---------------------------YISVRS-----------EPILEP----------
---------------------------FKV--------RVVSCGDAVPY-------QLA-
RRYQ----KGLWEMLACTDT--FRLVGSPFTEHDVEQ-----------------------
-----------------------------CCLIPRLTGIHSVMVSGDYDAATDRLHPHLA
QSAMDEFCRLE----------------------------------------------GVP
FEDRV------------------LLQRSLTGHTWK-------------------------
------------------DG----------------------------------------
------------------------------------------------------------
------------------D--------RQT--WGQLMGSFLSFPILNLCNAAETRAV---
-----MEDAY--------------------------------------------------
---------------------------------------------------EM-------
------------Y----------------------------------------------I
PLEWSPLKVNGDDILFCIPP----------------------------------------
----------------AAYPEWSRRM-----AQAGLIPSM--------------------
------GK---------NYVSRR------------------YAMINSQMYELPTDWDRA-
--------------------------------------------------FRGELPHLV-
PT-----------LKLGLIRGPSSPIQTRRGLSEWM-RS---------------------
-----PECQWSPYNLGDQMREAAKG---------FGRDM-----------ASRIYSSSLR
YALPLLQ-----------------------------------------------------
--QLPP-VSWFSHP----------------------SKGGLGLPTDRD------------
------------------PES---------------------------------------
------------------------------------------------L----IREHHRR
IASFLTCHNFTH------------------------------------------------
------------------------------------------------------------
---------------------------PHEEQIRHSIRMSG-------------------
------------------------------------------------------------
----S
>YP_003104770.1_Cassava_virus_C
AACLSVEETSFYAKTEVS--------------KLCGLVDRMGKLPRTYAGDDLP------
-----------------I---------------DDNLKPVARSV-------------LAP
ILGT----------RLTRERT---------------------------------------
-EYICSLSSQ------------------------------------------LVVGISDV
TYILLGSAL-----------------------------------------SVKEIRWQS-
------------------------QLFAILAIAGKLEAAFKSHTGFLLATCLGDRY----
-----------DSPDPSSSNY----------------GGIAPGRI---------------
-----------FPPRFQRKIW-----------------------------MRCV------
-LRR-------------------------------RPQDVTLASSLVN------------
----IKR-----------VA----------------------------------------
-----------PPV-----------------------------------PDSFVQ-ESLN
KNRERLSKPQS----------------DCPDPI-------------------LDML----
------------------ER----------------QVV--------------RTVDEIV
YN----------------------------AKKEGWNR----------------------
-----KIARSAFPSQSAS------------------FARSI------------A-S----
--GGQL----------------------GEIVPENWSLR------------------FPT
LL--------------------------------------AMVERCQEVVPIY-------
------------------------------------------------------------
----------------------------------------GWHESPETVLT---------
----------------------ENL-----------------------------------
---------------------RGHIDACLEVRR-----------SPVLEP----------
---------------------------FKV--------RTITMGPAEPY-------FKA-
RRIQ----GVLWDLLKHTRC--THLPNRPIHESDISFFCS--------------------
-----------------------------RRGDAVFPDEETFFVSGDYSAATDCLSPVLS
TVAVDRLCDHL---------------------------------------------LSPE
NQVLDPVHPWRA-----------LFHRVLVGHKI--------------------------
-----------------MEG----------------------------------------
------------------------------------------------------------
------------------KRGEEVEIAAQT--WGQLMGSPLSFPILCIVNLAITRAS---
-----IEHTA------------------------------------KRQ-----------
------------------------------------------------------------
-----------------------------------------------------------L
YLEECGILVNGDDILFKLPL----------------------------------------
----------------RGLARWDFLV-----TRGGLHPSP--------------------
------GK---------NFVSKD------------------YAVLNSTIYRVGRT-----
-------------------------------------------------------AELI-
PT-----------IKGNLINGTACRGIERP---------------RDGSLYFSDAS----
--------KYSWGTIGDRARELIKG---------FPNHI-----------ADQLLSRFLI
SMKPHLD-----------------------------------------------------
--LFPR-ISWWAHP----------------------QYGGLGL-----------------
------------------PVT---------------------------------------
-------------------------------------------------RPGDFLPVHRR
VGAFLACGGRRS------------------------------------------------
-------------------------------------QEFRMNMQWLSN-----------
---------------------------PVKQFNAFTSQYL--------------------
------------------------------------------------------------
----M
>YP_002019757.1_Ourmia_melon_virus
-------RVREEAKRIVR--------------WLCGLVDRTGKLPAGDYQGKIL------
-----------------------------------NTVSEICKRSKL------PCGELAE
ALTK---------GRLTRSLV---------------------------------------
-DYSELLISN------------------------------------------LVVGYFDV
LEIYLGKQS----------------------------------------VRLSDIREMA-
------------------------CKYTFYAINRRLEDYIKFQTAWLQARAMRDVTP---
-----------EPEAPSWLNE-------------------GFGRC---------------
-----------FSALLNRKVH-----------------------------LRCV------
-LRA-------------------------------RPNDVSLAASLYQ------------
----VKR-----------VA----------------------------------------
-----------PPL-----------------------------------PDDQIE-KNLE
KSLDRLTKDEE--------------PAGVDEPF-------------------LEDL----
------------------KR----------------ECK--------------RTVDELV
QN----------------------------ARREGWNR----------------------
-----KISRDCFPSQSAA------------------FENPI------------S-K----
--GGQL----------------------GQLVKENNTPR------------------LPV
LL--------------------------------------GMFEYKGRVTPVY-------
------------------------------------------------------------
----------------------------------------GWADDGDTILS---------
------------DEELGREVPA--------------------------------------
---------------------------ALKCRR-----------SPVLEP----------
---------------------------FKV--------RVITMGPAVQY-------YRA-
RRVQ----GCLWDLLKHTRC--THLPNRPVEESDIGFYVR--------------------
-----------------------------RRGADLFRGEEVPYVSGDYSAATDNLHPDLS
LSVVDRVCDHL---------------------------------------------LSDD
NRPLDPVSPWRV-----------LFHRVLVGHRI--------------------------
-----------------YDG----------------------------------------
------------------------------------------------------------
------------------NSSRNTEVAAQS--WGQLMGSPLSFPVLCIVNLAVTRYV---
-----LEKAC------------------------------------GRI-----------
------------------------------------------------------------
-----------------------------------------------------------V
TLEESGILVNGDDILFRCPE----------------------------------------
----------------RTIPFWTRMV-----TIAGLSPSP--------------------
------GK---------NFVSYR------------------YCQLNSELYDMSGSR----
-------------------------------------------------------AEYL-
PF-----------IKANLIYGTLARGCERK---------------RAADLCYGDTT----
---------TEGGTFGHRARALIKG---------FGPDM-----------QDRLMSRFLH
SIKGFLE-----------------------------------------------------
--KIPE-VSWFIHP----------------------RYGGLGL-----------------
------------------PLT---------------------------------------
-------------------------------------------------RPVTHNPYHLR
IAAYLSCGGEQS------------------------------------------------
-------------------------------------QEARCMMQWLSA-----------
---------------------------PTKSFNAATLLRI--------------------
------------------------------------------------------------
----L
>YP_002019754.1_Epirus_cherry_virus
-NLADHEQVRTYSAYCSR--------------RLCGLTDRIGKLPEC-------------
-----------------------------------NLAPAFLKELKL------PGLPVPQ
TLYL----------KATRWLTLSDRDEER-------------------------------
-EYVPVLISH------------------------------------------LITAVYDV
VKFLLGRQI-----------------------------------------TRKDIHYMV-
------------------------GVYTLLAMEGRLEKSFKEHTAWLVARAMGDV-----
-----------APEVPPTDGI-------------------SAGKI---------------
-----------FSPRLNRIIW-----------------------------MRCV------
-LRR-------------------------------RPQDVSLAHSLYQ------------
----VKR-----------VA----------------------------------------
-----------PPL-----------------------------------VTKLVN-KASE
EMLRRVTKEED----------------GEEHII-------------------LRRL----
------------------EG----------------EIE--------------RTVDELV
KN----------------------------ARAERWTG----------------------
-----NIRGQPFPAQSAS------------------YEHGV------------R-E----
--GGQL----------------------HSLLGTGHGLN------------------IPH
LI--------------------------------------AMIQRGQYVYPVY-------
------------------------------------------------------------
----------------------------------------GWDESVGPNLK---------
------------NVLEMVDCPE--------------------------------------
---------------------------FLPTRR-----------SPVLEP----------
---------------------------FKV--------RTITMGPARHY-------FRA-
RQIQ----GVLWDLLKGSRS--THLPNRPIQESDISFFVQ--------------------
-----------------------------RAGDRIFPGEEALYVSGDYSAATDNLRPSLS
MTCVNRLCDHL----------------------------------------------SQS
GSALDAAHPLRM-----------LFQRVLVGHAI--------------------------
-----------------MDG----------------------------------------
------------------------------------------------------------
------------------KRGEESEAGRQS--WGQLMGSPLSFPVLCIINLAATRWV---
-----LEQVS------------------------------------GRI-----------
------------------------------------------------------------
-----------------------------------------------------------V
SLNQSGILVNGDDILFRMPY----------------------------------------
----------------RGYALWNRVV-----TAAGLTPSP--------------------
------GK---------NFVTSR------------------YAVLNSEVYDTSSRT----
-------------------------------------------------------ADPV-
PF-----------LKINLMYGTLARGCERR---------------TSAELLYGDDL----
---------EAGGTLGHRCRALIKG---------FKPEQ-----------QDYLITRFIR
ACQPFLS-----------------------------------------------------
--QAPG-VSWFLHP----------------------AYGGIGL-----------------
------------------PSV---------------------------------------
-------------------------------------------------RRPRIEIHHLR
VAAYLSCGGKDQ------------------------------------------------
-------------------------------------AEAQVFMHWLKQ-----------
---------------------------PSKEFNRATLLRA--------------------
------------------------------------------------------------
----M
>QDB75000.1_Penicillium_sumatrense_ourmialike_virus_1
--------MTIKHHCDVG----WEEE------ALKRLQRHKTKNEVR-------------
-----------------V----------------GRCRARLHPKLRP-TLWLDPEPCTAI
RVFV---------TRMQKRKDKGKKRGDPV---------PEPWD----------------
-RFVRPTRRSKWKNKGKEIEVVRERVEYGTYV-----------DFPYRGAHHFRDRLYDK
R----------ISYDHWDVVC---TAIERLTGDET-GESPRPVSIEAPTVCARSKELRR-
---------------------------KARAIVKLLKTDQRLKT----------------
-----------VHPLPPTSSF-------------------VCGSL---------RRQVRS
MFA---------------------------------------------------------
-----------------------------------HELTVAQELSIKS------------
----SAK---------AEAQ----------------------------------------
-----------PCL--------YCEG-------LQE--------------------EQLE
RWKKARRQPQD------------------------------------VDRQHLENF----
------------------EA----------------AFA---------------------
-----------------------------RNVPQGWDKG---------------------
-----KERVCMVPNGHAT------------------NSFSR------------R-E----
--GGNW------------------------------------------------------
------------------------------------------------------------
------------------------------------------------------------
------------------------------------NRQ-EFDA----------------
-------------------EPSV-------------------------------------
--------------------------------------------KLVHSAG---------
----------------------------KP--------RIVTLYSSHNS-------ETL-
KPLH----DRLYSVLKRKG---WLLVGSPTCE----------------------------
-----------------------------RLEHVRNGTVGPNWLSFDYASATDNIKLEYV
RAMIRVLKQKS---------------------------------------------VGMS
NDEAA-------------------CFDVLGHLS---------------------------
-----------------LDG----------------------------------------
------------------------------------------------------------
--------------------------SIAE--TGQPMGSLMSFPLLCLVNKTVVDLA---
-----LTRLL----------------------------------ESGQIQF---------
------------------------------------------------------------
-----------------------------------------------------------K
EWTGHRCLINGDDLLTRDVSSG--------------------------------------
----------------GLVDAIEAEG-----SKVGLVVNK--------------------
------EK---------TMVSPE------------------YGEINSTVFKNCVEEKK--
------------------------------------------------------------
-------------TNVSAL---------------WMG--------EDVSDVLGFAR----
--------------------------------------------------EASVTPRGFR
SVVLANASRLARQ----KIKTAH--RLPGLLVNQILSSSRLK-----------HAVCARP
SSRVPE---------------------------LTNLFPVVPL-----------------
------------------PEG--YDL----------------------------------
------------------------------------------------------------
----------------------------------------------------------SR
GEEVEVLIREVN--------------------------RARDERSWSRLAAE--------
--------------------------------------------------------KRKL
TDIRKEITAEPGE-----------RLPGRKIYKL-LQPKKTIQRET--------------
----I
>AMB21743.1_Phomopsis_longicolla_RNA_virus_1
--------MRSNWPIKLY----WLPY---------------GLAPVS-------------
-----------------V----------------------------------SLGPVSSS
FLLN---------KRLRRRGEGG-------------------------------------
-CFLAIDVNPQSPGGGPLKK----------------------------------------
-----------ATGCSPPVNC---GSSGKADL----RYTKENVSPNNLQGCKKESRNGR-
---------------------------VARAAVRLLEQDQKIKR----------------
-----------VRPLPPRISC---------------------GSL---------RHAVRQ
VFP---------------------------------------------------------
-----------------------------------PDLTVVQELSVKT------------
----AQK-----------LI----------------------------------------
K----------PCD--------LC-------------------------EQEACS-ALMA
KYMKERFEPDS--------------------P---------------VDVAHVQRF----
------------------KR----------------AMA---------------------
-----------------------------VNIPSGWN-----------------------
-----KKKSPYIPTGHAT------------------LFNKR------------R-Q----
--GGSW------------------------------------------------------
------------------------------------------------------------
------------------------------------------------------------
------------------------------------NRE-PFSR----------------
------------------------------------------------------------
-----------------------------FARA-----------ECVFSSG---------
----------------------------KP--------RIVTMYSSRNS-------ELL-
SPLH----DALYAAIRKG----WLLVGSPTDE----------------------------
--------------------------------LVQGLNGSGPYVSVDYRSATDNIRAVYV
RASIEVLKEKS---------------------------------------------ECLS
DEEAA-------------------ALDVLAELRFA------------SGDFVP-------
----------GLTRAECLDG----------------------------------------
------------------------------------------------------------
-------------------------SEPAT--RGQPMGSLISFPLLCLINKSVVDLA---
-----LADLL----------------------------------DSGKIRW---------
------------------------------------------------------------
-----------------------------------------------------------K
EFQRHRCLINGDDLLYREFTDSR-------------------------------------
----------------DILDGILRHG-----GMVGLVVNT--------------------
------EK---------TMVSPE------------------IAEINSTSFRNGRKEKK--
------------------------------------------------------------
-------------TNVNVL---------------EFS--------KEVTDPIGFLA----
--------------------------------------------------DSVVRPSSFR
RLLELWKGPIRDA----ERKIQG--PIPRSFFASLYRSRAVK----------------ES
LVWFPT-----------------------GRKESYNPFPIAAR-----------------
------------------PDG--YDL----------------------------------
------------------------------------------------TRGEEIGSIHAR
VSGLMDSGYRPEKPVRSRAL--------------------------------SGEVRSIQ
SALRRIKPREEDNILKVLADTWYWKTKEKSVKEDDVYFLSKEVPAWCQECYEGSHSKIQC
IAG-----------------------------------------------IIRTFKQREK
GQLAAELRQEVLAED---------------------------------------------
----A
>QDB75004.1_Phaeoacremonium_minimum_ourmialike_virus_1
--------METNISNLSGMAGGWEGA------------KDSSAQPKR-------------
-------------------------------ESRGRTNGRGVSGVRP-------------
--------------RKHKRKNKGDEGS---------------WQEEIRVAGCSVAQADAG
LAFNSNARRERLRQYGPLSDCVLSDFERGSSTGDRGEVTSLNSDSPSTRDQSGGEEYYSE
GEC---NHFGPCDEDGLWHTC---GANPHYYLD---SRQAMPEVEVVPEECTNKKKIYR-
---------------------------LVRRCMRFLAADRGLPL----------------
-----------MSKIPEDTPC---------------------GSL---------RATLRS
LYG---------------------------------------------------------
-----------------------------------KSLTIADELSIKT------------
----SQK---------LEPQ----------------------------------------
-----------PCD--------FC------NP-VEG--------------------AYLA
AWERKVSRYQP------------------------------------VDGMKLKFF----
------------------KE----------------TLR---------------------
-----------------------------MNVDRAWN-----------------------
-----VGEFVRVPNGHGS------------------LDHTR------------R-E----
--GGNW------------------------------------------------------
------------------------------------------------------------
------------------------------------------------------------
------------------------------------NEE-EFSE----------------
------------------------------------------------------------
-----------------------------RCRI-----------ELVHSSG---------
----------------------------KP--------RVVTLYSEYNQ-------KIL-
HPLH----RALYRSLSKYG---WLLLGPPTDE----------------------------
---------------------------------IVGSLLGGDWLSFDYSSATDSIKAQYV
RAMIDVLIEKS---------------------------------------------VGLN
EEQIK-------------------CMRVLEKMKL--------------------------
-----------------EDG----------------------------------------
----------------------W-------------------------------------
----------------------------SN--TGQPMGSLMSFPMLCLFNKTLVDMA---
-----LADSL--------------------------------GMLSGRRVT---------
------------------------------------------------------------
------------------------------------------KEVL-------------K
VYQLHRCKINGDDLLTRSPE----------------------------------------
----------------GQKKDFVACMTVWG-REIGLVVNK--------------------
------DK---------TMRSAV------------------YAEINSTVFRNAQEDKK--
------------------------------------------------------------
-------------TNLKVL---------------GVGR-------RNVGDALDLAE----
--------------------------------------------------QSTVTQSGVK
YALEALQPALSVQ----KDKRVR--KHPR-LVAYLRGNKRLR----------------AA
STAVPN-----------------------EEEKVRNLFPVVVR-----------------
------------------PDG--YDL----------------------------------
------------------------------------------------------------
----------------------------------------------------------LP
CEERSIVEREVN-------------------------RLRPVALAWKEDEKKNPAGKVKW
TFA-----------------------DP-----------------------------RSF
SAVVKQRGRKSQ------------------------------------------------
----E
>YP_009667033.1_Magnaporthe_oryzae_ourmialike_virus
--------M---------------------------------------------------
------------------------------------------------------------
------------------------------------------------------------
-SYSESDGSA--------------------------------------------------
--------------------------------------------------ACNSAGRVAV
PSLQM----------------------------------------RNLVSFSGLLSETFR
V----------DLRVPETLGD-------------------STREL---------------
---------------------------------------------------KEF---CGR
LLEPSGSHPWAHI-----------------LRPLPAVDRLSIAGSLFS------------
----FSK-----------TL----------------------------------------
-----------PSS----------------D-------------------------PDCD
AYVRHMSVPGV------------------KTP--DGY---------------LRFV----
------------------RK----------------LIM---------------------
-----------------------------REFPVGWDKGWR-------------------
-----STYLGTTPTSSSA------------------LGSSK------------G-K----
--GGAR-------------------YQLRG------------------------------
------------------------------------------------------------
------------------------------------------------------------
------------------------------------SRQ-WFLKS---------------
---------CMGLERELLLDP---------------------------------------
------------------------------VRK-----------VGIARCD---------
---------------------------GKS--------RRVTQSPAES--------VVL-
SPLH----TLIYNHLSRKD---WLLRGEATP-----------------------------
-----------------------------DKFADFCQKDGEVFVSGDYESASDNLSIEAA
ETVLSAIFAKA---------------------------------------------RYIP
QAIRR------------------VAMDSLR------------------------------
------------------------------------------------------------
------------------------------------------------------------
-----------------CVLVSEGAVGIQA--RGQLMGNFLCFPLLCLQNYAAFRYL---
------------------------------------------------------------
------------------------------------------------------------
------------------------------------------------------------
-AGNYPVRINGDDIVFRAPE----------------------------------------
----------------HVRARWAAGV-----QALGLTLSV--------------------
------GK---------TFVHKR------------------FFSLNSTYFRARTKNGV--
--------------------------------------------------------KGV-
PI-----------VRATLFYKGV----------------------ESADSIVGRFS----
-----------------------------SVGSFFPVAT-----------SSMLRVRILQ
AMQKEIRCTQ--------RSVRRGLGLNATPAELARSGLLVR---------EKFYSNLPR
ESAVPS------------------------------KLAVSGALPPGWVKVRPLWTGM--
-------------TLVEDPEF------------------KKELVQHCWNSVV--------
--------------------------------------------------------SRVE
TQDYWNVVRSGGCPYRSTSGQAYRRKA------------------KLL-------KLSVN
ATRRYLEGRLGAV-------------------------PPRKKGVWQRAD----------
------------------------------------------------------------
------------------------------------------------------------
----R
>QDB74999.1_Cladosporium_cladosporioides_ourmialike_virus_1
--------MA--------------------------------------------------
------------------------------------------------------------
--------------GIDKSLN---------------------------------------
-AFGSASCPHLI------------------------------------------------
------------------------------------------------------------
----------------------------------------------RFRKFCGILSSLYG
V----------GLDCPEFSGN-------------------SLDKLSS-------------
--------------------------------------------------FKKF---CSG
LIERRMHPWRVP------------------LKQLGIRSRMSIAHSLFL------------
----FRK-----------TL----------------------------------------
-----------PAP-----------------P------------------------PDLN
DFLDTISAPSP-------------------EPD-VDF---------------LNFC----
------------------SR----------------EIS---------------------
-----------------------------KIFPTGWDRSLY-------------------
----PSNCLSATVSTSSC------------------RENGK------------G-N----
--GGCR-------------------SWVLDN-------------------------KMPE
IS----------------------------------------------------------
------------------------------------------------------------
------------------------------------SRE-DFTL----------------
----------SALVLQKYSRPLPSR-----------------------------------
--------------------------------------------LVAVDTG---------
---------------------------GKW--------RKITVPSGNQS-------LL--
RPLH----KSIYDQLSKQK---WLLRGKESV-----------------------------
-----------------------------KSFAAFSSMAGEKFYSGDYESATDFLNNSVS
KHCLAQLLMRA---------------------------------------------RSVP
HGISM------------------MAMDSLSLPVELS------------------------
------------------------------------------------------------
------------------------------------------------------------
-------------------DGDQHRVVNQT--SGQMMGYLLSFPLLCLINYLTFRYA---
------------------------------------------------------------
------------------------------------------------------------
------------------------------------------------------------
IPRDVPVKINGDDIVFRSTS----------------------------------------
----------------EEYDKWVKLV-----GKSGLVLSV--------------------
------GK---------TMVDRR------------------FFTLNSCLFEGRNDG----
-------------------------------------------------------PRVI-
PF-----------IRSTALFPKSKDP-------------------EMVMGLRGRYT----
-----------------------------SFCPGFSGVK-----------RSFLRTEWLR
LNRGLIDVTR--------RSVSRGLGLCVTFPELVNSGLWVR---------EAWHLSLSV
EKPIPAPFSEWSCR----------------------------------------------
------------------PKG--YRY-VRVERITKELKSYSEGISAAWLDSAW-------
-----------------------------------------------------ENKTECE
VNDWFAAMKAETYEWGS--------------WIESRSKDALKRAKLLG--------ISVR
NAQRYLRPSRALF-------------------KPE-SFKSVKRSIWIKDDINLGIVYESK
---------------------TGSFDVPFSEVS----------------------KRDSH
ESIESDDVRDY-------------IVPTLSVNSV-LVSSKQFFRKNFRCFDSDVSITCDG
VPELE
>QDB75007.1_Phaeoacremonium_minimum_ourmialike_virus_2
--------MNKENIVERT------------------------------LAKEQ--WVGK-
-------------GN---------------------------------------------
--------------TVDR------------------------------------------
-AFPFLLAVY--------------------------------------------------
------------------------------------------------------------
----------------------------------------------RFRSVVKWLNAEYD
L----------DLPHPAFTSA---------------------------------------
------------------------------------------------RELKEF---CGG
LFENPSTHLWTRHL---------------RSRHVCLRARASVASTIFL------------
----FRK-----------VL----------------------------------------
-----------PAEKL---------------------------------SKKQAA-KVAE
KYIKKMTTPQD------------------PAP--SDF---------------LDFV----
------------------AN----------------ETG---------------------
-----------------------------RMFRPGWDHAWH-------------------
-----NAADSFCLPVKAC------------------IDNKA------------G-A----
--GGAR-----------------SITEWEQVYKDGR-------------------I-IPA
IQ----------------------------------------------------------
------------------------------------------------------------
------------------------------------AKYEYFIE----------------
---------PDELVRERVHIPRSTE-----------------------------------
--------------------------------------------VMTIWTG---------
---------------------------GKN--------RTISMFHAERS-------FL--
TPLH----HIIYDHVSKKP---WLLRGDAEK-----------------------------
-----------------------------KIFLDFLPKGDEVLVSGDYESATDNLNLSVS
QTVLRMIRNHS---------------------------------------------TEVP
TQVWD------------------AAEEAL-------------------------------
------------------------------------------------------------
------------------------------------------------------------
-------------------VSRFENGELQA--RGQLMGSLLSFPLLCIVNFLSFKWA---
------------------------------------------------------------
------------------------------------------------------------
------------------------------------------------------------
VPRKVPVKINGDDIVFVATP----------------------------------------
----------------EERDNWYKQV-----GKSGLVLSK--------------------
------GK---------TLCTRS------------------LFSLNSTFFLARRRGEI--
--------------------------------------------------------EEV-
PI-----------IRSTCVWNPP----------------------DSCASVQGRLQ----
-----------------------------SACRQFSKEI-----------KNKVLVETLR
TCSKWVNLSQ--------RSLQRGLQCRVSPGVIRGAGLMKR---------EVFYNALDE
EPLCPPPFKRWQHWG-------L-------------------------------------
------------------PTG--WESVVREDGSGDDVGALSALVASTWSG----------
----------------------------------------------------FVTHEEID
FNAYLRAVRNRTFNYVPLNRRAFKMLG-PCP---FTFEEL---------------ELTLK
KKIRNL--------------------------------QRKGERVWRKVHQSVLTFVRA-
------------------------------------------------------------
------------------------------------------------------------
----S
>QDB75001.1_Cladosporium_uredinicola_ourmiavirus_1
---------------------------------------MAVKAPKS-------------
------------------------------------------------------------
--------------RTPRGCR---------------------------------------
-AYQHRTLEV--------------------------------------------------
-----------------------------------------------VRRAVASWEAIS-
------------------------------------------------------------
-----------GLSAPPLSFE-----------------GGSCPELAGV------------
--------------------------------------------------VKKF------
-LASS------------------------------VSDDEAIQMGFQS------------
----IKK-----------LL----------------------------------------
-----------PDS-----------------------------------CRCMES-VLLD
DLVRRLGRAPR------------------ALP--SGY---------------LKFV----
------------------RA----------------ETN---------------------
-----------------------------RIFPKGWDSSYE-------------------
-----GYCLSTSPPLTSC------------------CEEGR------------A-A----
--GGVL-------------------SVLRD------------------------------
------------------------------------------------------------
------------------------------------------------------------
------------------------------------GQA-SYLDRVLHGKG---------
-----------------SLCPLYTGK----------------------------------
--------------------------------------------LLVVQSA---------
---------------------------GKP--------RPLTKFPAESL-------FL--
KPLH----KSIYRNLSRQP---WLLRGPPREA----------------------------
-----------------------------ELRKAGFKRGSGVLVSGDYRSATDNLPIEVM
EAALEQLLRNA---------------------------------------------VFVP
DNVKE------------------LARRACRPR----------------------------
------------------------------------------------------------
------------------------------------------------------------
-------------------LFSEKDCLDVR--VGQMMGSLLSFPLLCLQNYLSFRWA---
------------------------------------------VSQSG-------------
------------------------------------------------------------
------------------------------------------------------------
QRGRVPVMINGDDILFQTSVP---------------------------------------
----------------DFPTRWFEVV-----AEVGLEVEE--------------------
------TK---------TSVEES------------------FGSLNSTLLRWNEKGLLS-
-------------------------------------------------------PAWS-
-------------PRMGMLRP------------------------ADHPGALGSSF----
----------------------------LSFLAGSPAEY-----------RFRAGRVWFD
WHIGELRASR--------------VGLPSLGFRGLLAKRLAG----------LFGVENYC
DAELPP----------YF------------------KEHGVGMCTD--------------
-------------FVSRVPTD-----ALDEET---RFASSVEVAAQKWTHGFAPADRVSG
AIQYC----LARSAVKG-E-----RHDYGWKSWPFWVQDREFKFRLEQEIPERKASRRSA
VKPWLDQFPVRTEEL------IAA----------SVADSLVFDLGR----------GPLP
PYS-----------------------------------ALPGPMDWGTVRVDA-------
---------------------------PN-------------------------------
------------------------------------------------------------
----L
>BBF90578.1_Pyricularia_oryzae_ourmialike_virus_3
--------MATTNSNKVN---------------------YSSSGRTS-------------
------------------------------------------------------------
--------------KKSRRCR---------------------------------------
-AYQARTIQY--------------------------------------------------
-----------------------------------------------MNRAILSVRSIF-
------------------------------------------------------------
------------GDCPPFSFE-----------------GGTCQELARA------------
--------------------------------------------------VKAY------
-LSAE------------------------------NFLDPAAQMSFQS------------
----IKK-----------GL----------------------------------------
-----------PAS-----------------------------------CSCMEH-AMLD
DLVSRLMSPPL------------------KLP--AGY---------------LRFV----
------------------RR----------------ETN---------------------
-----------------------------RILHKGWDASYE-------------------
-----NHCLSAAPPLSSC------------------LGKPR------------S-A----
--GGSL-------------------SHLENV-----------------------------
------------------------------------------------------------
------------------------------------------------------------
------------------------------------GQA-RYLDEVLHGDFP--------
-------------EQEVSALP---------------------------------------
---------------------------------------------MVVQSA---------
---------------------------GKP--------RPLTKFEGEQF-------RL--
KPVH----STLYGALSKKS---WLLRGPPTAE----------------------------
-----------------------------KLERAGFRRGKGVLVSGDYKSASDGLSIEVA
EAILEIAQKNS---------------------------------------------VFVP
DSIWS------------------LARRSLRPNLWS-------------------------
-----------------IDG----------------------------------------
------------------------------------------------------------
--------------PEICLATNWEFLGEVT--RGQMMGSLLCFPLLCLQNRLAFLWA---
----------------------------------------------G-------------
------------------------------------------------------------
-----------------------------------------------------------F
-DRRTPCLINGDDILYQTDDQ---------------------------------------
----------------ALVDKWFSVL-----PTVGLEPEV--------------------
------TK---------TSREEG------------------WGSLNSTLLKWDGETLK--
-------------------------------------------------------VEWT-
-------------ARFGMFVP------------------------SEHPGSLGQNY----
----------------------------HSFLLGCPTEY-----------RFKAGREWFK
WHLSELRSTG--------------LPLPSLGFRGLLSLRLAK----------LFDLLKLN
GGECPR----------AF------------------DRHLVGLPID--------------
-------------CVTWVPSQ-----EVDTEL---SSLNSREMAAHKWALGWKPTDVVRS
ALRWCIDLTLSKRRVGP-E-----RAPHALEL--MYIPDREFLFVVRNLVGD-GISRKVI
KKSFFEPFAPRAEVA------LFD----------SVIADSVVDLNR----------GQLP
AYSLEAGPD-------------------------------ETSLSW--------------
------------------------------------------------------------
------------------------------------------------------------
-----
>YP_009182165.1_Botrytis_ourmialike_virus
--------MPTSNDM---------------------------------------------
------------------------------------------------------------
------------------------------------------------------------
------------------------------------------------------------
------------------------------------------------EAGCKATRSIRE
----------------------------------------------SLLRATQLISREF-
-----------NLPVPVGPFN-----------------GTSCMEL---------------
-----------------RSQW----------------------DTYAKWSCLQF------
-VSKK------------------------------EERRKTLVQLIKS------------
----GCR-----------LF-----------DGDC---------------RTCD------
-----------PKLKE----------------------------------------LEKR
KWVEQMSTARP----------------------------------------RVAYY----
--------------KGLTRSTWLG------------RLKDSA------------------
-----------------------------RELITGWGRNLEG------------------
-----CRMEDYIPDQSGC------------------FEAKS------------I-E----
--GGTL------------------------------------------------------
------------------------------------------------------------
------------------------------------------------------------
------------------------------------------------------------
-----------SVSQDFASFPNEVR-----------------------------------
--------------------------------------------LGTAKTK---------
---------------------------GKI--------RVVTMQGANTK-------KVL-
RPVH----SALYDYLAGFG---WLVRGDVTAAD---------------------------
-----------------------------FEAIIEDKQGDEKFISGDYEQATNHINIDSV
QAIISVIAEEP----------------------------------------------LLS
DEERE------------------VLIRSFRDVTVY-------------------------
------------------------------------------------------------
------------------------------------------------------------
-------------------KNNGSFLCKVR--NGSMMGNLVSFPLLCILNKCCYDMS---
---REIESEE-----------N------------------------G-------------
------------------------------------------------------------
-----------------------------------------------------------V
PYCPRVGRFNGDDCAFCGTD----------------------------------------
----------------RFFEIWRETT-----SIFGLVVQE--------------------
------KK---------TGISSR------------------WIELNSESFDSLKHRFV--
---------------------------------------------------QKNFLSYL-
-----------------------------------------RVTRDTPGDLLSEIV----
-----------------------------SGTKGFKGST-----------KMWLINHVLR
YEIAIRGVCA--------------STIPRKLFLLLIKRVWFR---------------KTL
SNPLPP-----------F------------------PTTGVDRSIRQTV-----------
-------------VSPPLPSF---------------------------------------
---------------------------------------------IPLIDDIETLVRKSH
VKKWVGVSTIDGRRARCSNE---------MNPDHDHFRPMVHGSLFFPFISSSYSPTPLS
SSLRGSLLRQRKVAFDL-------------SSKPSASVRFSRKHSWGFTMSELCKDTLTT
FFGETWLMPPKSL-----CGSTLPYYHPHLKIKCDFLTTVTPTYYPPPVSLLTTKTLAEH
AATIYNLERTSSS-----------ILRNSRVR----------------------------
----I
>QDB75003.1_Epicoccum_nigrum_ourmialike_virus_1
--------MPR-----------------------GGKPVLTGGTP---------------
------------------------------------------------------------
--------------KVARCTAAGSLIK---------------------------------
------------------------------------------------------------
------------------------------------------------------------
----------------------------------------------ALNKATHIIFAEFR
L----------QGDMPQFQGV-------------------SCLAV---------------
-----------------REEW----------------------DEFAVEAEDRL------
-VKGK------------------------------VQKRKKLESLIKS------------
----VKR-----------FFDF--------------------------------------
-----------PCK-----------------P----------------CDEIAVE-AARS
KWRAQVAAPCT-------------------MPD-TDWCF-----------DPISLL----
------------------KR----------------RVRELVDGW------GERLAKA--
-----------------------------RDAGLTWEREMDER-----------------
-----RGWSGYVPDQQGC------------------LETER-------------------
LFGGTL------------------------------------------------------
------------------------------------------------------------
--------------------------G---------------------------------
------------------------------------------------------------
------------------TAPEDYC------------------PLDNLVR----------
--------------------------------------------GGVAKTK---------
---------------------------GKF--------RVVTMQSARVK-------ETL-
RPVH----NALYDHISSFG---WCVRGDVSRED---------------------------
-----------------------------FDVVFADRRPGEEIISGDYEQATNLIYLEAV
DAIVSVLAEDD----------------------------------------------RLT
SEERK------------------VMVGSFTDLKW--------------------------
------------------------------------------------------------
------------------------------------------------------------
-------------------VSESGATYPIN--RGSMMGNLISFPLLCLLNKACFDIA---
---SDICRGS------------------------------------G-------------
------------------------------------------------------------
------------------------------------------------------------
--ANRRGRFNGDDCLFAGNR----------------------------------------
----------------QFYHCWRMVT-----GTFGLRVNE--------------------
------KK---------TGVSSD------------------WAELNSQPCLRTKKGLN--
------------------------------------------------------------
PR-----------PVISFLRPFR----------------------KEPDGLVDEVY----
-----------------------------QGIRTLKKAV-----------RAWVWNVAMR
HEISMREINV--------------SNLPSKTLQYLLSKKWFRRALDL---GPAPVNSYGT
ERKVPM------------------------------------------------------
-------------VVANPPRAAFYDA----------------------------------
------------------------------------------------VTAAADKIQRET
VNKWKGVRLHEG---------------------------------------PYGAPARKE
VDRRAFWKRDREV-----------------PSRESVWYKGKGERKWQFCWPAKLYEMFSE
NY-------PDELLSDAECMEDWIEDHPFLTTKCALVN-------------LRPKPKYAR
LNFAPKYTDKYNVPY-----ETIPLLTIDGVI----------------------------
-LSVL
>AAA20137.1_Cryphonectria_hypovirus_2NB58
-----------------------DDYE---------------------------------
------------------------------------------------------------
------------------------------------------------------------
-NFVS-------------------------------------------------------
------------------------------------------------------------
------------------------------------------------------------
-----------GIKVPAAGKD-------------------GVNTIGG-------------
------------------------------------------AQRRPIKYSQPV------
-MSHQAA------AICGFKEGEYIVDDEY-------------------------------
----QKRIDEY----LAEGI----------------------------------------
-----------PQA----VDGVLF----------------------GDKNPDRIA-RSID
RYENEYPDTPPEDKALVLESADAMC---DQWP--EVFLN-------------RDIM----
----------------LPKG-------------VELYVKE-------------KYSAGVP
FI----------------------------------------------------------
---------------SSA------------------YKSRQAL----------K-K----
--AGVM-------------------DVIRQKALDAIKNG---------------------
------------------------------------------------------------
------------------------------------------------------------
------------------------------------------------------------
------------------VYPTQFY-----------------------------------
---------------------------HAFAKS-----------QAVDGTA---------
------------------------LLPPKL-----KDLRTVVSQDISSY-------FVD-
QIFQ----------------------------------I--EANKRITWET---------
-YGAGSGMPLSQAMARIW-----------DELHDLRLREGGQFIIADAKAYDSKCKPALF
LGAGRLVERRFANHPSGKGAHFTKVIQCKYQAMQDAWVMGITEPTY-DNLVFHVPDNEAR
HELQKAYPKHF------------ISFRELLDHNMT-------------------------
-------SLSTWNSLSGIDR--------IAYFK--RF-------ELPPGKVFLTTNPA--
L---------------RPARSSWQGSFTLEPKKDEYRKYQTYYC----------------
--SSREAMKEDIKRIVFANRDVLSNIHHKN--RGGGTGQSATSWDNTATFKLGVISA---
-----WARAT------------------------------------G-------------
------------------------------------------------------------
---------------------------------------KRPADF---------------
-FKTNRFYNTSDDTVWWSKD----------------------------------------
------------FLTSAEVDRFKQAA-----SDFGIMLEIGTT-----------------
------RK-ITEV----EYLSKV-------PRQ---------------------------
------------------------------------------------------------
--------------------PTKEDSE------------------DYKAWRKGRLE----
-------------NLRKSNKLTAHQIA-EIEKETIPRFMMVQN-PTAIMLRRTAFRYYQS
GKSRFLYTAC--------------------------------------------------
-----------------------------------ERGSGHALVTAFQ------------
------------------PAL-------------------YKKFAVEYAA----------
-----------------------------------------------------------D
LNRLCKEMGINH------------------------------------------NWKLVN
QDNRMKLA------------------------------VIQTNPNWKVNYCST-------
---------------------------P--------------------------------
------------------------------------------------------------
----R
>APL96674.1_Fusarium_langsethiae_hypovirus_1
--------FTAMVD----------------------------------------------
------------------------------------------------------------
--------------DINRYCK---------------------------------------
------------------------------------------------------------
------------------------------------------------------------
------------------------------------------------------------
-----------KHGAPGIELH---------------------------------------
------------------------------------------PQYRKVNVGRPV------
-LDDEQA------GLLGLEEGAY------------VKDQRSTDFTASL------------
----REK-----------GA----------------------------------------
-----------PIS----SDTVY-----------------------LTEKIEYVQ-QSVK
RYVPRYEPVSGEDKWLAAEIAEVFG---EMHP--DTFKD-------------AKTL----
----------------TPRQ-------------VNAYIKM-------------KYAPG--
---------------------------------SPW------------------------
---------------------------------ISIYKTRQAL----------Q-D----
--AGIT-------------------DALFEMVEDYLMEG---------------------
------------------------------------------------------------
------------------------------------------------------------
------------------------------------------------------------
------------------KYPDMYH-----------------------------------
---------------------------KAFVKS-----------QVVNLEK---------
-----------------------VVLGNKN-------VRTVVAEELLTY-------FMN-
QCME----------------------------------L--ERNHRHNWKE---------
-TGTGIGMPMNQSMVH-----------LYNQLMSSRKEYGGLYAIADAHEYDSRKSPFAF
EVLAKLAEIGYQGKPQA------SVLRAKYDALQSSFIFQETMPNHHNSASVIMPCMEIA
NQLMATYPGKFITARLIHAAFPRVSQEDLYNPNHPVHSLYKNK-VVL-------------
--------AGREEELTFTDK----------------------------------------
--------------------------S----GRSRYRLLSPIFVQAFLNDVPYDIKVPFQ
KFANVNELKVWLVESVSENIELLYNVAQKN--RGGGTGENATSWDNSWGFKAAFIAS---
-----WIRYMEHFQQ---------------------------------------------
------------------------------------------------------------
------------Y--------------------------LSPKDFF--------------
-LMGNKIYNTGDDSAIKLTI-------NIKD-----------------------------
----------------FDRKLFMKCA-----ERYGLELDFDFT-----------------
------GD-IKDV----EYLGNA-------VRRPNSDDKRKLAAWQKMMTNVQRSRKE--
---E------------------------------------------VQP---PKLPRWL-
------------------------------------------------------------
---------------------------------VYHKERDAY--------IRLSSRRYYQ
NQPGNLSFVH--------------------------------ANVA--------------
------------------------------------KFSGMATIAIFN------------
------------------PTL-------------------WNILANAYCE----------
---------------------DAE-----------------------------------R
LARYYNVPGFAATI----------------------------------------------
------------------------------------------------------------
--------------------------------------------------------KRDQ
FGMEQIVLKDSSN-----------ARRGRA-----LR-----------------------
----Q
>AAT07067.2_Fusarium_graminearum_dsRNA_mycovirus1
--------V---------------------------------------------------
------------------------------------------------------------
------------------------------------------------------------
-MFDMA------------------------------------------------------
---------------------------------------VLARLFALHRLSFRLAKRVIF
LSALAFSLI---------------------------------------------------
-----------WAASPEFLLGCAFALDHFIMLVS-------SGTLGEW-----LRWRLTH
LVV-------------VCAVWALDVSTVSRKYTPVAFGQLGGRGRHRN--FAGL------
-FREKLM----------------------------QATVFVSDLGLPHYIRGTRP-----
----MTRQGL------DESLDVL--RE----LGW--------------------------
-----------PVN------------VRTNDNVAEVTDRLGFREWLLCGTDWEQGIRNLK
TYTDELLDDLR-----------------------------------------LHAV----
---------------EFRRTEE--------YASLDNELKSTS-----------RYFRSPR
YDFPDL--ELDDVWFLVKDTFQHSKLTPFNYIIQMWEKKYGLGAF---------------
------------FRKPGS-----------------KAKLSR--------RDFIK-S----
-IGGLK------------------------------------------------------
------------------------------------------------------------
------------------------------------------------------------
----------------------------------------PFKQLWRRTFE---------
--------------YATVIVP---------------------------------------
-------------------------VSAVSVKG-----------EALPPKK---------
------------------------WMEDKV--------RTIIGTPLVHY-------IMT-
TIWN--------------------------------------YEPNHRFAWV--------
STPTKIGMPLNGYW---------------LSDLYFRHSRCQHHFAGDMSSFDSTLSGKVI
ELVKAVRKKGYEHHRDHD----------------------------RICNLIDVAYDQLE
HQLLN-------------------------------------------------------
------------------------------------------------------------
------------------------------------------------------------
-------------------TTSTGQVYKKG--TGLTTGHSSTSADNSLGIAILYLFA---
-----WKELT------------------------------------G-------------
------------------------------------------------------------
---------------------------------------LSAREF---------------
-VHFNELSDYGDDHVLSFLATK-------PAA----------------------------
----------------WNFKNIQKVM-----ARWGVENRLEAS-----------------
------GP-LDSI----PFLSKF-------SRRLTA---EDRAVFAKYQV----------
-----------------------------------------------------PLPKRV-
-------------------------------------------VYHDRDRLLGKMVTRI-
--------------------------------------------------KNSDPRYRAK
RLLSYLSLTA--------------------------------HHEDIYN---GISRVLTR
SSTMIR------------------------------AIKQMGVSI---------------
------------------PTY---------------------------------------
---------------------------------------------------------QKV
LSDW--------------------------------------------------------
------------------------------------------------------------
------------------------------------------------------------
------------------------------------------------------------
-----
>BAV56303.1_Fusarium_poae_fusarivirus_1
------------------------------------------------------------
------------------------------------------------------------
------------------------------------------------------------
-TFGAF------------------------------------------------------
---------------------------------------VFSRAFRPVRSVVENFYRVLK
WGVYVMLLL---------------------------------------------------
-----------ATVSTSSLVS-------FVMISSAILSSLWHANFGGWYYR--MKLELTI
LVV------------EAVNVW------LEFNFTGVKWFSKDGFTVRKGVKGKAY------
-LADSLS----------------------------KLGIVIADLGLPNYILSKQPQS---
----YSADDI------KSSLEVM--RD----LGW--------------------------
-----------PIN------------VELADP-SRFSSSSAYADWLVSGSNWQQGLHQRQ
MYADKILDPLR-----------------------------------------VKAV----
---------------EFRRTEE--------YMSLENELESIA-----------RYFKSPR
YDFPDL--PLDDVWFLIGDIFKFSKLAPFNHIIRLWEKKYALGSF---------------
------------MVDPSN----------------PRKKYSR--------WKFIS-T----
--IGYR------------------------------------------------------
------------------------------------------------------------
------------------------------------------------------------
----------------------------------------SFKELWRKTFE---------
--------------VASLITP---------------------------------------
-------------------------VAHVSVKG-----------EALPPKK---------
------------------------FLLDKV--------RTVVGSPLGQY-------ILS-
TVFN--------------------------------------FYPNHNFRFE--------
STPIKVGMPLNGYW---------------FNKVYNRHSRCQVHFAGDFSDFDSTLSGKVR
EIIKAVRKRGFSSHKDVD----------------------------RICKLIDLNYDQVN
NQLLN-------------------------------------------------------
------------------------------------------------------------
------------------------------------------------------------
-------------------TTSTGDIFGKG--TGLTTGHSSTTMDNSIGSIVLYLMA---
-----WRELT------------------------------------G-------------
------------------------------------------------------------
---------------------------------------MNAQAF---------------
-KHYVELDVFGDDHIISWLATS-------PVA----------------------------
----------------WNFPNIQQVM-----ARWGLELREEAS-----------------
------GK-LEAL----PFLSKF-------VRRPNP---TDVAEMKAAGV----------
----------------------------------------------------WSHGSWI-
-------------------------------------------VYHDKARLLGKLVSKV-
--------------------------------------------------KTMAPEYRLK
RLLSYLSLTA--------------------------------HHKDIYD---QLRNIIAR
TNSFAG------------------------------ILRSHKFSI---------------
------------------PSY---------------------------------------
---------------------------------------------------------EK-
------------------------------------------------------------
------------------------------------------------------------
------------------------------------------------------------
------------------------------------------------------------
-----
>AKJ26309.1_Sclerotinia_sclerotiorum_fusarivirus_1
-------AMIDWIHYGIQ------------------------------------------
------------------------------------------------------------
------------------------------------------------------------
-TFFYNCVKLYNYVR---------------------------------------------
------------------------------------------------------------
----------------------------------------------SIIKNSLIIF----
-----------ASGLPEINEDGKTIIF----------KLDGTIKLSSFVH---LKFKL--
----------------LRLRWAIAVLRFLLRSQFIVDRKTANEKKFK---FRSV------
-FTSFSL----------------------------EVTRKINEFNVPGFVRKFPSH----
----LNRLDV------QSTIDIL--KD----IGY--------------------------
-----------PIG-----------DVKAQRP-NETILGGRHNSWLQDGTNFITGLRALK
TYDFVEFNAFK-----------------------------------------LDVQ----
---------------EYRRSDS--------YVTIENELESVS-----------RYFNNKS
VSIPKEQQVVDAVWEVVKEIFSDSKITPIRSIYKKWKKNYNVGPLAP-------------
---------SSKLRKDGS-----------------MKKMRR--------TEDIS-R----
---------------------------------------------------------FPT
LT----------------------------------------------------------
------------------------------------------------------------
----------------------------------------SYLNYWNNLYR---------
------------------HFPAMAM-----------------------------------
-------------------------ISSAFYKS-----------EALPEKK---------
------------------------WRRNKV--------RTPIGSMLPQY-------LWQ-
MVWS--------------------------------------YEPNHRFKPN--------
ETPIQIGLPLTGFH---------------LSKLFERHSKMKYHYAGDCTEFDSTITKNVQ
RIIKSVRKKGFSRHRQFD----------------------------MISEMIDINYDRLN
ESLIM-------------------------------------------------------
------------------------------------------------------------
------------------------------------------------------------
-------------------TPSTGNVYKKG--TGLTTGHASTSSDNSLALVSLYMAA---
-----WVNLT------------------------------------G-------------
------------------------------------------------------------
---------------------------------------LSAHEF---------------
-KNFNELSCYGDDNIFSIAEGA-------PKV----------------------------
----------------WTFENICNVL-----ATWGVTMNNEVPDVDP-------------
------TD-LTKL----PFLSKF-------CKRSTV---ADQAYFREKM-----------
---------------------------------------------------GMNAPQFI-
-------------------------------------------VYHNPDALLGKMKAPV-
--------------------------------------------------LNRDPRYKVT
RVLSYMDLCA--------------------------------HNEKAYY--VGREVIETL
LFKYPD---------LAF------------------------------------------
-------------MRARIPSY---------------------------------------
---------------------------------------------------------DQV
MEKFYSSNTSVR------------------------------------------------
------------------------------------------------------------
--------------------------DP---------------------------EERDF
ENFDPDDIVEYGS----------------------MTFMDYIFNYMS-------------
----V
>AWT23237.1_Botrytis_cinerea_fusarivirus_1
-----------------------------AKSLLWALLISNVLGPTA-------------
-------------GS---------------------------------------------
------------------------------------------------------------
-RFVKAV-----------------------------------------------------
------------------------------------------------------------
------------------------------------------------------------
-----------TKVLPRFHLS-------------------HLSYLAMAFRRPWLRLVLEE
VTPPIEDRMYRSVLALRALKWLGA-------MGFMLPSDSPTARRSRIGTLSQL------
-LQ--------------------------------IGGKIVNDFDLPAFIRSPY------
----QSRLTE------VETIDLM--KS----LGY--------------------------
-----------PTN----A------QVQIHVP-SKS--GQQNKPWWIGRSDWKMHLPMFK
SFIQEELEDFR---------------KLRNLP----------------------------
---------------VFKHSYT--------YGTLDSQVESIS-----------RYFYESP
VSMTLTKDDYDIVWDLVKDIYANSQLAPISEIYRKWDKKMNVGV----------------
-----FASSREKFTKFGS-----------------AKKMPR--------WEYIR------
LMGGHK------------------------------------------------------
------------------------------------------------------------
------------------------------------------------------------
----------------------------------------KVIKQWYAFFK---------
------------------HYPRMEN-----------------------------------
-------------------------FAQYFTKA-----------EFLPPKK---------
------------------------WLNDVV--------RTPVASMLPQY-------VSQ-
MVWS--------------------------------------GVQNHRFRPF--------
ETPVKIGLPINGTNLS----------KIYALHEVTGGKDGATHFAGDCSAFDSTLTGPVL
DVIKHVRKRGFKDHRAVK----------------------------AISWLVDRNYAGIE
KSLLV-------------------------------------------------------
------------------------------------------------------------
------------------------------------------------------------
-------------------SSNTGDIARKG--SGLMTGHASTSADNSLAMVALYALA---
-----WRKLT------------------------------------G-------------
------------------------------------------------------------
---------------------------------------TGSQEF---------------
-LKYNTLSVYGDDHILSIARNA-------PVQ----------------------------
----------------WTFPNVQSYL-----ASCNITLREEVQTGGKG------------
------TK-LESI----PFLSKM-------ARKPSA---EEAHLFESLGI----------
-----------------------------------------------------EVPRWT-
-------------------------------------------ISHDREKLLGKMTAQL-
--------------------------------------------------PNQNPLARAK
RMQSYLYLCA--------------------------------HNPEAYE--ALTVALNTL
FGKFPK------------------------------VEKELGKYT---------------
------------------PSY---------------------------------------
---------------------------------------------------------ARV
LKVWYDPESAPK------------------------------------------------
------------------------------------------------------------
-------------------------------------------------------IDEDH
LVGDDDGVSAYGG----------------------LTAMDQFLNATAA------------
----L
>AAQ76546.1_Cryphonectria_hypovirus_4
--------IE-HWDRGGP-----------------------EDAPW--------------
------------------------------------------------------------
--------------HRDSLLDLAILGYK--------------------------------
-NFGLSSHLVSQAL----------------------------------------------
--------------------------------------------------LATRVRRIPV
RRRKLKVLLQLHAI------------LRELPSLRLAQDAADVLAACGTVRQALRGGTKPA
W----APLV--SISVPR-------------------------------------------
-------------------HWFRD--------------------------RNTL------
-VEVRHDPENIE-----------------------LGTKRVVQLDLPQIVKA--------
----YGN--------IFPQVDFGR-------IGFR-------------------------
--------LIKPGEYEI-----------------------------GVKVPARTKLPVMD
DLSARLIQDLQ-----------------EMHPF-------ELG-VFSLRFGTLEMA---E
KVTDRYFTGSFDAGTLIPEE-------------EQQELAEAIF----------RNESHLY
QD---------------------AQLLNPEEVWRKWKKAYSAG-----------------
---------------------FP-------------FRFSRGGKAS-------R-DDLVR
ACGGKK------------------------------------------------------
------------------------------------------------------------
------------------------------------------------------------
----------------------------------------AFLEGVRRYIA---------
---------------SPEAFPTVSH-----------------------------------
----------------------------AFIKD-----------EVLPESY---------
------------------------IEREKI--------RTIIAQDPLNY-------YLS-
MAVQ--------------------------------------GDQAKRLDP---------
LSFSAVGVSPAHGE---------------MSALAERHLAYKHHFAMDITAMDSTAAVDCV
GVIKRLRKLGFKHHPQR---------------------------------------VAVE
SAIDATYDN---------------------------------------------------
------------------------------------------------------------
------------------LVASWIV-----------------------------------
-------------------DIHTGRARFKR--QGLTTGHATTTSSNTDYMRALMLYA---
-----WKQVT------------------------------------GRTYD---------
------------------------------------------------------------
-----------------------------------------------------------E
FYQDVKFTAFSDDNFWSTSLD--------PSV----------------------------
----------------WSADKISEFW-----LSRGVQVRVEGAS----------------
------DD-LSNL----SFLAKR--------------FSFDPHHLDEVRMHSGRDARV--
------------------------------------------------------------
------------------------------------------AIVHDINRLLQKFSDYK-
--------------------------------------------------KKNTLEYRWE
KLCALQLNCA--------------------------------------------------
--HHQD------------------------------VYEKVGEYLNALEKEMNKRKYLRK
-------------VMRQKPRK---------------------------------------
-----------------------------------------------------------T
YHEVMQMMYSPG-----------------------------------------------K
HQKSGLLVTSLD------------------------QPLLHKLD----------------
------------------------------------------------------------
------------------------------------------------------------
----L
>AAF13604.1_Cryphonectria_hypovirus_3
--------SLEAYSDDPD-----------------------IDCPQ--------------
------------------------------------------------------------
--------------ERDHMLDFMQFAIT--------------------------------
-KFGLSGAIVSRAI----------------------------------------------
--------------------------------------------------LTRRVRRMPT
SGRKWKFMHHLLVL------------FKQVGQTRLGEDAMGVLTATSNLRGALRGGKKVG
W----TPIL--SISVPR-------------------------------------------
-------------------HWFRS--------------------------GNRL------
-VTVDHLPENLN-----------------------MRTKKRVQLDLPQIAKR--------
----YQR---------YFGVNPPP-------LGFK-------------------------
--------WIRPGEYEI-----------------------------GVKVPVRTNLPKMD
SLTQELCHELQ-----------------ELHPF-------ELG-VFSLRFGTAQMA---E
EVTNRYFAGGFKEGTLIPEQ-------------DQEELAQAIF----------ENESHLF
SD---------------------TQLISPEEVWKKWHRNYSAG-----------------
---------------------FP-------------FRFTDRGNSS-------R-QKLID
AVGGEE------------------------------------------------------
------------------------------------------------------------
------------------------------------------------------------
----------------------------------------RFLQCVGDYIE---------
---------------SPEAFPTVSH-----------------------------------
----------------------------AFIKD-----------EVLPKSY---------
------------------------VEREKI--------RTIIAQDPLNY-------YLS-
MAVQ--------------------------------------GDAAKRLDP---------
SSFSAVGVSASHGE---------------MSALAEKHLAYKHHTAMDVTAMDSTASIDAV
GVIKKLRKKGFQKHSQR---------------------------------------DAIE
SAIDATYDN---------------------------------------------------
------------------------------------------------------------
------------------LVASWII-----------------------------------
-------------------DIHSGRARFKR--QGLSTGHATTTPSNTEYMRVLMLYS---
-----WKQIT------------------------------------GRPYS---------
------------------------------------------------------------
-----------------------------------------------------------E
FYDCVKFSSFSDDNFWSTNLD--------ENV----------------------------
----------------FSGRLVSDFW-----LSRGVQVRVEGVS----------------
------DS-LSDL----SFLAKK--------------FSFEQKHLDEVASLTGAHPKV--
------------------------------------------------------------
------------------------------------------AIVHDINRLLTKFSDYK-
--------------------------------------------------KKNTLRYRWE
KFTALQLNCA--------------------------------------------------
--HYPE------------------------------VHEKVGEYLDVMEKLLLKRKSGRL
-------------FMKQHPRT---------------------------------------
-----------------------------------------------------------S
YDDVLRLMYLPT-----------------------------------------------D
RTRQSLLVSTHE------------------------PDLMEKVHDWWNTLQVDIMTF---
------------------------------------------------------------
------------------------------------------------------------
----D
>QHQ74301.1_Plasmodium_vivax_NarnaLike_virus_1
--------GGQSLGK----------------------------LPWE-------------
--------------------------------------------------QGGSFSTRRR
KLLR---------VVLTKSLGLRPAVVDIL--LTRSIRHFQRIEGAINAVVDSLVCSDPT
-MFLLEEKE---------------------------------------------------
--------------------------NANIFRDLVRK--MFYVGTFNLDLLVDDWKNFSR
SLFHQYAETEV-------------------------------------------------
-----------IGGRPTISRT---------------------------------------
------------------------------------------------NIYKRL------
-LGVSTFKN--------------------------LDSSFRSFQILGHLL----------
----STR-----------QF----------------------------------------
-----------PFM-----------------------------------GKRCEE-KSLK
RFEEVVTSLHE------------------------------------VKASHLSRMG---
------------------EA--------------AFYIG--------------RKCRLYH
VP----------------------------------------------------------
-----HNVGHFSINSSGD------------------YEFST------------S-E----
--GGNA-------------------LGVRTLMIEVLGRKSD----I--------------
-----------------------------------------MEEMTPWGYIQHN--TDLE
IWRYLY--RDTPI--------------LEGSFLEPLTSGFPK-----------EQPGRMR
GLDEVIGRQLMYAAWK--------------------------------------------
------------------------------------------------------------
-----------------------KSVQVPTVRC-----------STVAEMG---------
---------------------------NKA--------RIVTVGPAWLQ-------ILQ-
APLAHTLK--------------HMMWNHPSVFSSF-------HRQDQAWMA---------
----------------------------VIMISKSKLSNFDEVLSSDLKDATNAQGITLT
RHLVRQFLRGY---------------------------------------------GLRP
NPYVD------------------FVID-LIGPREI-------------------------
------------------------------------------------------------
------------------------------------------------------------
-------------------VLPTGRRILSR--RGIMMGEPMAKPCLTLLNLCVEYCA---
-----WRKYKVKYDR---------------------------------------------
------------------------------------------------------------
-----------------------------------------------------------A
NLHRRLFHIGGDDHLVVGPR----------------------------------------
----------------PYLNYMTKFH-----LLSGSQIEG--------------------
------GV---------HGTSRI------------------AVRYVERVLFIGNFSKR--
----------------------KPHDPKNYPE-----------------------SMIV-
ET-----------IKVRILERGYLLPIIK----------------DNKNVAIGKSS----
-------------TISACLKWMPKHP-------LWPEWH-----------KQMIRGLFVS
RMGAWLPNLR-------------------------------------------KHPKCFN
SIMLPK------------------------------FFGGYGLAMS--------------
------------------------------------------------------------
-----------------------------------------------------------D
LEEYTAYTKASR---------------------------------------------PLQ
WIIAAVCD---------------------------------DHPQWREGIR---------
------------------------------------------------------------
------------------------------------------------------------
----E
>YP_009241365.1_Phytophthora_infestans_RNA_virus_4
-------LLKRDLMI---------------------------------------------
------------------------------------------------------------
--------------RLTRDLGLSGRHADRL--VNRPAIHLKRIEEFISGLVDSFWLGDPR
-TFALGSPDFKT------------------------------------------------
------------------------------FRTIVRK--IFAVGTSNLGMLMTNWKEWTN
WFTHSVCETE--------------------------------------------------
-----------LREEAKLSNH---------------------------------------
------------------------------------------------NMFHRL------
-ARLSVVQKALSG----------------------DVPLMELGSIVAHLT----------
----STR-----------QM----------------------------------------
-----------PYM-----------------------------------GLPTEV-KAKA
DFIEIISTPFH------------------VEP--SHH---------------RQMV----
------------------QC--------------AARMG--------------RLCMSLR
NGVPVS------------------------------------------------------
-----DRSSHFSATSSGE------------------LDHSL------------T-R----
--GGQA-------------------QALKDAIDKWL---------------------IPA
SG-------------------------------------STYMEDTPFGVAEHR--EGVP
LWKTLF--------------------VDQETQLELIFSDFGDSLDWIK-----DVPGRVY
GLDDYTGRQILYVAWK--------------------------------------------
------------------------------------------------------------
-----------------------EMEDIPHIRA-----------STVPELG---------
---------------------------NKA--------RIVTLSAFWLN-------VLQ-
APLSHIMK--------------EVLKYHPSCFASF-------TRGDQAWHA---------
--ASGLGRLNP------------------------RSVAGYSVLSSDLKNATNAQHIALT
RDMLRAFIYSS--------------------------------------------GLVVS
EAYVN------------------LVLDTIC-PRL--------------------------
------------------------------------------------------------
------------------------------------------------------------
-------------------VELDGEFTLSC--RGIMMGEAIAKPSLTLLNLVVEELA---
-----FLKYE------------------------------------NKLVL---------
----------------------------------------------------LNT-----
-------------------------------------------------------DKAAP
SRRWRCYHVGGDDHLAVGPD----------------------------------------
----------------QYLDLITHNH-----ELSGSIISP--------------------
------DK---------HGKSRK------------------MVKYCERVLLVQNLQYN--
-----------------------TPDRKPFEH-----------------------GLIV-
DS-----------IKVRLLEKGQSTLIAK----------------DNKNVAVGKSQ----
-------------QLVKSLDWLPKQ--------LYSKGF-----------IRSIQHLFIK
RMGSLLPNRN-------------------------------------------RDEEAFH
SVCLPK------------------------------ILGGYGLGLAEDLLTH--------
-------------LSKSKPEI---------------------------------------
------------------------------------------------------------
-----------------------------------------------------------Q
QTVSAVLYG---------------------------------------------------
------------------------------------------------------IETRRA
RNILSR------------------------------------------------------
----L
>BDB16250.1_Aspergillus_tennesseensis_narnavirus_1
------------------------------------------------------------
------------------------------------------------------------
------------------------------------------------------------
------------------------------------------------------------
------------------------------------RWVISKLVTSGYQELLKDYKAFI-
----------------------------------------------VFVKARAIR-----
-----------ANVQPKGVAHFPGFS-------------PSGEWLG--------------
----------------TGLEW-----------------------------LNRV------
-INRG-------------------------------LRSKGEGTRLAHFV----------
----STR-----------GL----------------------------------------
-----------PSP-----------------------------------TKEMVQ-DSLR
KHRINLITPAA------------------IIP-----------------ESRMKAV----
------------------RL-------------LSRRIGR-------------RVTRSQV
QM----------------------------------------------------------
---DLENPEHVSLTNSSS------------------FAYSR------------T-D----
--GGRA-------------------AEVQYEFDQWANHTGQERTHVL---------D---
----------------------------------------------------YHIAAGTN
WRTVLCYPRDDDL--SDKSFGDP------------LEGGLLGLRR--------------A
GYDNNLGFQILQCAAEAGQKRE-ILDEH--------------------------------
--------------YKVVGHPH--------------------------------------
------------------------------VRA-----------SVSSEPG---------
---------------------------GKA--------RIVTANEWWVT-------ILL-
QPLGHILV--------------SLLEEIPSARAGL-------SRAEPAWEW---------
--VEDLLQSSKR------------------DPSLGDFYRSSELLTSDLSEATDHCHRDLS
RQMLEGFFEGV--------------------------------------------GLETE
TGYLR------------------LAIDLLVCRKML-----------------------HS
PGLNIV------RKESRSDAANMSQT-PL-----------------PTGTGVA-------
----------------LEFVQHFEAE----------------------------------
------------L-ARLGEGFSDGEPCLTD--TAILMGDPGCKGVLTLHNLVAEEEA---
----ALEQVL------------------------------------GRP-----------
------------------------------------------------------------
---------------------------------------VTVQDLL---------EANPV
HLPWRHFSCAGDDHTAIGPS----------------------------------------
----------------KYLDNIGENH-----RKNQMVLSK--------------------
------DK---------HLRSAH------------------GGFYCERVIFKDENTVF--
----------------------VAPGRVDYSQ-----------------------HALV-
DS-----------VKVRLLSPETKAREAE----------------VETNPAIGKAR----
-------------LLYKQLLWSPPG---------WTRTL-----------NVLVQRRFRG
RMLKHLPRTS--------------------------------------------TGAIAR
QVELPG------------------------------FLGGLGMSP---------------
------------------PLL---------------------------------------
---------------------------------------------------EGW-----D
LDNVLVSLSHHH------------------------------------------------
------------------------------------------------------------
------------------------------------------------------------
LMLLHHVLKGMPT-----------TTFGYR------------------------------
----A
>QIR30289.1_Plasmopara_viticola_lesion_associated_narnavirus_10
------------------------------------------------------------
----RLW-----------------------------------------------------
------------------------------------------------------------
------------------------------------------------------------
------------------------------------KWYHEHVAHGGLDSAIKLWKRLL-
----------------------------------------------TQIKFTLAG-----
-----------EGVDPYNDRRTDIILF--------EGNNFRPSAL---------------
---------------TGYWGW-----------------------------LPAV------
-LSRDTD----------------------------PITRKAYMTRLAALI----------
---FSSR-----------GM----------------------------------------
-----------PTP-----------------------------------TKPGLV-AGLN
THGEVVCGERD-----------------------------------FKESDRLSQV----
------------------------------SYLVGQRLA---------------------
-----------------------------------------------------LLAMKCS
GGYHQHSTAHLSMTNSAS------------------YEGPR------------R-S----
--GGRA-------------------YEVGPSFAFWLNQKYE----------------GPD
KS--GSTWFGYP----------------------------------------YHVRHGMP
RAGTMC--RNNLR--PDITAVDSSRIGFEELDLQFLESGEM----------RVKLQTPFE
GFDEAVGAQLLQFSIETGIQDA-GLVGD------------PYIP----------------
--------------DEGGAAPG--------------------------------------
-----------------------VATRPFCARV-----------SPVGEGG---------
---------------------------LKA--------RSVTADEGWVT-------QLL-
SPWGHEMI--------------SWLTHLPQCRSGA-------SAASQAYEF---------
--VKDGG----------------------RNSLDKALEGGCKFVTADATQASEYLEWSVT
KPLLRGWCNQL---------------------------------------------PIQH
TSYVD------------------ICIDALHHPTQ--------------------------
-----------------LEG------GPLA------------------------------
------------------------------------------------------------
-------------------DQYDWQGCITK--RGCLMGRPGTKTALMLTLTAVQEMA---
----LLEGFF------------------------------------GRD-----------
----------------------------------------------------I-------
-------------------------------------LSLSDEEILTAD----------V
SKIPGIFRTAGDDQLMVRPE----------------------------------------
----------------KIIDSHRRIA-----KLCGVVIPE--------------------
------TS---------WMISGD------------------IGLFSEEIIYWGPQTKF--
-------------------AGKGPLWEREYFT-----------------------TPHV-
DA-----------LKTRLFSPVTRVTLAR----------------DETNPALGKGS----
-------------FFAKKMSWIQGT---------------------KYPGCEVLKLRWRL
RFNTFVDWNN-------------------------------------------------L
FTYLPE------------------------------QLGGLGLTCLFDGDE---------
-----TDLVSWV---MSQPAI---------------------------------------
------------------------------------------------------------
----------------------------------------------------------IA
SGLIAMLE----------------------------------------------------
---------------------------P-----------------------------NCP
PTIRASIL----------------------------------------------------
----A
>BCH36659.1_Magnaporthe_oryzae_narnavirus_2
---------------------------------------LLASSPEQ-------------
------------------------------------------------------------
---------------------------------------IR-------------------
-SFLG------------------------------------------------LPSYQKL
LRW------------------------------------AYCLSVHNTDKATKEWKRFA-
----------------------------------------------ALLRWKAVQS----
-----------ETAPPEPPVDFPGFG-------------ASRSNL-D---------ELPP
LWC-------------ELCPW-----------------------------LKPV------
-WDRG-------------------------------VVSKSEATRLLHLV----------
----TSR-----------GM----------------------------------------
-----------PAG-----------------------------------GKKTRA-ESLR
KHAETLSSTPE--------------------P----------------DEIRRKIL----
------------------RR-------------LSVLIG--------------RQIRGTV
PK----------------------------------------------------------
---NFKSLGHLSLTSSAS------------------IDSPV------------K-E----
--GGRA-------------------AEVAVKFRTWATYV-------------------PD
QDEEASTWFGVP----------------------------------------YRLKAGRP
RWQTMC--RESPVHLPFHEFGES----VENM---------------VLDFENFKYEDPLY
GLDEVTGLQLLQWSLEECIKNG-LIDGC------------PYNN----------------
----------GVPLKKGDVAPS--------------------------------------
------------------------------IRA-----------SAIGEPG---------
---------------------------AKS--------RVVTVGEDCLT-------IFL-
QPFSHHLL--------------GYVKLHPSATAGL-------TRGWQMFEW---------
--CKGLRNAGPVPG------------------------QKTYFLSSDLTTATDFCRHDFS
QSMIDGLMEGL----------------------------------------------GES
SPYLS------------------VSAALLCSGRR--------------------------
-----------------YES----------------------------------------
------------------------------------------------------------
-------------------EVEGFFDMLTT--RGILMGDPGAKLVLTMHNLCAEWEA---
-----FIRYQLN------------------------------------------------
----------------------------------------------------M-------
-------------------------------------LDADDESFYDRLRH----SKGGM
LAKWRHFACSGDDHTGQGPR----------------------------------------
----------------EYLSRITRNH-----ELNGMSVSW--------------------
------PQ---------NFLSSR------------------GAFYCEEMILTVGLRDD--
----------------QIYGGETPFAKRPYLE-----------------------QPHI-
DA-----------MKLRLLSPCSKEHEGK----------------DEPNPALGKAR----
-------------QMQGMLAWLGGG---------------------WEITVPVMSARFED
RMEAFLPDDL-------------------------------------------------A
IRYLPV------------------------------KLGGIGS-----------------
------------------PAF---------------------------------------
------------------------------------------------------HRSKIE
LEKIFRGMSADH-----------------------------------------------R
SAVQDVLA----------------------------------------------------
---------------------------------------------------------GRA
PLLVRQC-----------------------------------------------------
----L
>QIR30288.1_Plasmopara_viticola_lesion_associated_narnavirus_9
----------------------------------------SMSSPES-------------
------------------------------------------------------------
---------------------------------------IR-------------------
-LFLG------------------------------------------------MESYKKV
LKW------------------------------------SYCLAVHNTDKATKQWKKFS-
----------------------------------------------ALLKWKALQS----
-----------ETAVPEIPDDFPGFG-------------AERSNL-S---------ELPP
LWC-------------ELCPW-----------------------------LRGV------
-WARG-------------------------------VESKAEATRLLHLV----------
----TSR-----------NM----------------------------------------
-----------PAG-----------------------------------GKTTRE-ESLR
KHATTLHRRVE--------------------P----------------DQTRGAIL----
------------------RR-------------LSVLIG--------------RQVRKNL
PI----------------------------------------------------------
---NFKSLGHLSLTSSAS------------------IDSPV------------K-E----
--GGRA-------------------AEVSIKFRTWAKFV-------------------PD
HDVQGTTWFGAP----------------------------------------YRLVAGRP
RWQTMC--RETPVHEPHHEFGES----AENM---------------VLDFENFKYEDPLY
GLDETTGLQLLQWSLEESLKQG-LLIGC------------PYND----------------
----------GGSLAKGPVAPS--------------------------------------
------------------------------IRP-----------SAIGEPG---------
---------------------------AKS--------RVVTVGEDCLT-------ILL-
QPFSHHLL--------------GMVKTHPSATTGL-------TRGWQLYEW---------
--CKGLRNVGPVQG-----------------------KGKTYFLSSDLTAATDWCRHDHS
RSMIEGLMEGL----------------------------------------------GES
SPYLS------------------ACTQLLCSSRR--------------------------
-----------------YES----------------------------------------
------------------------------------------------------------
-------------------DIEGFFDTLTS--SGILMGDPGAKLVLTMHNLCAEWEA---
-----YIRYSLS------------------------------------------------
----------------------------------------------------M-------
-------------------------------------TDSSDSEFLTRVSR----SRGGV
ARKWRHFACSGDDHFGQGPS----------------------------------------
----------------EYLASITRCH-----EKNGMSVSW--------------------
------PQ---------NFLSSR------------------GGFYCEEMLLTAGLSKE--
----------------QIWGVDIPLHQRPYLQ-----------------------QPHI-
DA-----------MKLRLLSPCAKEHEGK----------------DEPNPAIGKAR----
-------------QMQGMLAWLGGG---------------------FEAMVPMVSARFEA
RMEAFLPPHL-------------------------------------------------G
IRYLPV------------------------------FLGGIGA-----------------
------------------PAF---------------------------------------
------------------------------------------------------HRSSDE
LARIFEKLSNNH-----------------------------------------------K
QAIQDCLG----------------------------------------------------
---------------------------------------------------------GTA
PLLVRRC-----------------------------------------------------
----L
>YP_009333140.1_Beihai_narnalike_virus_21
-----------------------------------------LSSPEGWRSNL--------
------------------------------------------------------------
------------------------------------------------------------
-PFKEKIWKWA-------------------------------------------------
--------------------------------------ISLGVHGPSSQNLVKAWKSFT-
----------------------------------------------SHVKAVASRS----
-----------LEPYPKLVSSFP---------------FQRKGTL---------------
---------CPLLLEQAGLCW-----------------------------LSEI------
-VSD-------------------------------GLQTKDQGTRIMHLV----------
----STR-----------GL----------------------------------------
-----------PSP-----------------------------------CISDIR-AGLN
DHGNVIAGPRP---------------DFIEDP------------------DRIRIL----
-------------------------------FLMGKRLG--------------RLAKSYK
KE--------------------------------GW------------------------
-----TSSAHLSLSNSAA------------------MESSR------------R-K----
--GGRA-------------------VSIGARYGPWANEVSTVDE----------------
---YGHTIFGMP----------------------------------------YNRTVGYR
RYQTMC--RHVIDK------------GGEDL----LETQELKEFC--TDLSEFKHEDLMA
GLDQYTGYQLLQFSFEEGIRLG-TIKAK------------PFIP----------------
------LEDKGKFSFKLDRYPH--------------------------------------
------------------------------VRA-----------SPIGEPG---------
---------------------------GKV--------RTITVAEDWLT-------TLL-
SPYGHEMV--------------ANLRLVPAARAGL-------SRTYQAYEW---------
--IKRLGHYKEI-----------------------DKVKDLYFLTSDLTQASEYLEHCYL
RPLLRGFVEGA----------------------------------------------EID
SPYMQ------------------LCIELLTYPRV--------------------------
-----------------LEG----------------------------------------
---------------------------------------------------------P--
-------------------KDYVFDLDRTC--RGSLMGDPGTKSALMLMMLASEEEA---
-----YLRYT------------------------------------GEI-----------
------------------------------------------------------------
-------------------------------------SGKTFEQMLGRPD---------R
PSPWRCFASAGDDHIAIGPI----------------------------------------
----------------RYLRLIKSVL-----GWNGAVVSQ--------------------
------EK---------AFISKT------------------TSFFTEELVLRTPEVKF--
-------------------YDERPLWERDYSS-----------------------HLKV-
EA-----------LKVRLFSPCSKVTEVR----------------TETNPAFGKTR----
-------------DLVQKLAWLDES---------------------WKDLQTVAVSRFYQ
RMNRFIDFRS-------------------------------------------------P
YIYLPK------------------------------WLGGLNFVPRPDEAES--------
-----FSLID---LAETIPDA---------------------------------------
------------------------------------------------------------
----------------------------------------------------------IR
QAFGACLR----------------------------------------------------
---------------------------------------------------------NAG
NFRLENIL----------------------------------------------------
----K
>YP_009256557.1_Phytomonas_serpens_narnavirus_1
-----HLSLNDLIEAQNN-------------------------------------TLAF-
YDHVFFFRENLI------------------------------------------------
--------------GHSKVIS----------------IAMK-------------------
-YFHASLNNRDRAIA-------------------------------------WFKDYIEV
IK------------------------------------RTLASTEDSYKTALEGLKQKNE
SLYKE-------------------------------------------------------
-----------NIFLPLLDLE---------------------------------------
-------------------NWRT-------------------------------------
-----------------------------------IASTKTRTHYLERVCGSL-------
----TAR-----------AM----------------------------------------
---------ALPSR-------------------------------------NLEN-QAYE
RFKSIISREDP------CQ---------------------------------VDLT----
------------------------------------EVR--------------RLARMFG
KE------------------------------------------------------CIKS
GTPPPAQITKLDLGTTAC------------------LEYTH------------S-D----
--GGRT-------------------AFFRDRFLPWVKDQPQEDEVIHY-------KGRPV
LT--------IP--------------------------------------------AGIR
RFKSIVPPGVEPP--EGELFTDPYP-GLEQEQLTLQLFGWPD--------------TCQT
GYSPCIGYQLFVYSLSKDCTKD------------------LYTS----------------
------------------------------------------------------------
-----------------------DGLEYPLVHA-----------SPVLEHG---------
---------------------------GKT--------RWITIMSMFDS-------IVQ-
DMAQNQFQ--------------PYLLKHPDVCPIF-------TKSNLAWQML--------
-----------------------------NKAPPRDLSFHDRMYVSDYSNATDAIDHRLA
RNLLEGFCEGV--------------------------------------------GMDHE
SALIG------------------PGIDSLCRPKALMHR----------------------
-----------------RDR----------------------------------------
------------------------------------------------------------
-------------------NQEGKVPTITK--SGIFMGEPLTKVTLTLLMHVLPLLA---
-----LASSE-----------------K------------------GKKSV---------
------------------------------------------------------------
----------------------------------------EGEEF--------------H
QPSWFFYYAPGDDHVATGPD----------------------------------------
----------------WFLEALAQTS-----TKLGMLLNK--------------------
------DK---------TYLTKT------------------FAPLCEQWIYVPNLRNI--
-----------------TPTKDIPKDVEVYLR-----------------------SAWV-
EI-----------LKVKIFSPSSVTEKFYH---------------VEDYSVLGRGK----
-------------HLSTCLHTMVSS---------WSNSE-----------RENFRDYFIA
RYLDQLPPKT----W-W----------------------------------------QYH
FVFLQT------------------------------QVGGLGLSISYEEENR--------
-------------HWNKIPAL---------------------------------------
------------------------------------------------------------
----------------------------------------------------------IR
KSMVSIYTS-------------------------------DASELWE-------------
------------------------------------------------------------
------------------------------------------------------------
----K
>YP_009553325.1_Leptomonas_seymouri_Narnalike_virus_1
--------LGKSWKTFK-------------------------------------------
------------------------------------------------------------
------------------------------------------------------------
-CFKTSSIVRA---------------------------------------HELYLCYLDI
CVCLDPEIL-----------------SIESNRSIGVK--VFNTACFSTSTATSLYKEFV-
------------------------------------------------------------
-----------------------------------------ENVLIL-------------
-----------LKCKEGEERW------------------------TRQNPFKRM------
-MTWKIFQDAIA--------------------SVQLSKGKSLERVLSVL-----------
----TTR-----------NF----------------------------------------
-----------PEP-----------------------------------DGKSIQ-KKKV
DFIGIISQQPP-----------------------KGW---------KSEEYRSHFL----
------------------ES--------------IEEIAN--------------------
-----------------------------------------------------------E
CESTTVSDCHISVTAAGS------------------LKKTV------------R-E----
--GGKF-------------------AEMIEEVKGFLAET-------------------PS
NE--------------------------------------ELYEFANLKWT---CNTNEP
RWKTFGI---------------------------------------------------IG
EINPMSAMTLFTEGV-------------------------DFLNEVPNQYL---------
----------GPIDFSGGSLPPGII------------------PEEDLFITDLRPFRMGL
GAQFGNQLLLYCCVFY-------KKDELPMIRA-----------SPVLEGG---------
---------------------------DKV--------RWITMASWRDL-------VIQ-
QAAATIFR--------------SLMESHKEMKPIF-------SRANLAWVYLN-------
--------------------------------KAREIGPSDICYVSDYSSATDTVDREFA
EFILTNFIKRF--------------------------------------------RNRLS
DPLLN-----FLE----------LGIRNAVSPKVV-------------------------
------------------------------------------------------------
------------------------------------------------------------
-------------------IFPTGERITSS--RGVFMGEPMSKVILTLIMFTIGKAA---
---KSIYKLR--------------------------------------------------
------------------------------------------------------------
------------FP---------------------------------------------K
SMEKLTFWAPGDDLVATGPT----------------------------------------
----------------EYIDIYSELA-----KILGQILNH--------------------
------SK---------VFKSRT------------------VFKLCEQWFWVPGLKSS--
-----------------VGTWAITTDPGKYRE-----------------------SAWV-
DT-----------VKLKLLGAMSLSNHSHF---------------EERNEVIGKAK----
-------------ALSKILRWLPSD--------TYPLEY-----------KKLLRTWFLC
RFEPRLPRTD---------------------------------------------SKTFA
FLMLPG------------------------------HLGGFDLLLDDQ------------
------------------------------------------------------------
-----------------------------------------------------------E
IREAYQKVSSFSR-----------------ILFNNYYDDFIVGSY---------------
------------------------------------------------------------
------------------------------------------------------------
------------------------------------------------------------
----L
>ACA81389.1_Beet_cryptic_virus_1
--------MDYLTS----------------------------------------------
------------------------------------------------------------
--------------AFNRITHWFNVPSNL-------------------------------
-EYIGT-----------------FSL----------------------------------
------------------------------------------------------------
------------------------------------------------------------
-----------PPGILRVNEV---------------------------------------
----------------------------------------------AISNHKKT------
-LEHSFNK---------------------------YLYAHEIKLITQD------------
----YRRSDID-----EESI------LADFFSGDVEKFEV--------------------
-----------PFD-------------------------------------EHVE-TGLR
CMADAFRPPRL------------------CRP--------------------AHIL----
------------------------------------DVK---------------------
-----------------------------HGYPYKW------------------------
-----NVNAEPPFSTDEY------------------FLNQR------------K-T----
-FGEFI----------------------RMHEYEHIDKADFFRRHPNTESHDLIRTIVPP
KF----------------------------------------------------------
------------------------------------------------------------
---GYLKSMIF-----------------------------SWTRRWHHIIK--------E
GFTESTGLHTTGYFYNRFIFPMLLH-----------------------------------
------------------------------TKT-----------AIVKQDD---------
--------------------------PNKM--------RTIWGASKPWII---AETMLY-
------------------------------------------------WEYIAWIKLNPS
VTPMLWGYETFTGGWF---R---------LNRDLFCGFLQRSFLTLDWSRFDKRAYFPLL
RRILYTARTFL----------------------------------------------TFD
EGYVPTHSA---------------------------------------------------
PTHP----QWDHTKAIRLER----------------------------------------
-------------------LWLWTL----------ENLFEAPII----------------
-------------------LPDGRMYRRHF--AGIPSGLFITQLLDSWYNYTMLATL---
-----LSAL-------------------------------------G-------------
------------------------------------------------------------
-----------------------------------------------------------F
DPKHCIIKVQGDDSIIRLNVLV-------PQ-----------------------------
----------------DQHQNLMDNLVQLAVNYFNAVVNV--------------------
------KK---------SEFGNS-LNG------------------REVLSYRNHNGFP--
-------------------------------------------------------HRDE-
IM-----------MLAQFYHTKARDPTPE----------------ITMAQAIGFAY----
----------------------------------------------ASCANNKRVLWALK
DVYDYYKDLG--------------------------------------------------
--YTPN----------------R-----------------AGLTLTFGDSPDLFVPEI--
-------------SLEHFPTE---------------------------------------
-----------------T-----------------------------------------E
IRRYLTSTSYLN------------------------------------------------
--------------------------------------EAQNARTWPRTLFINAPA----
------------------------------------------------------------
------------------------------------------------------------
----Q
>ACL93278.1_Carrot_cryptic_virus
--------MDYLTT----------------------------------------------
------------------------------------------------------------
--------------AFNRITHWFTTPTDF-------------------------------
-EYIGN-----------------FSL----------------------------------
------------------------------------------------------------
------------------------------------------------------------
-----------PPGLLRVNDT---------------------------------------
----------------------------------------------AISNHKKT------
-LEHSFSK---------------------------YLCADEIHLITKE------------
----YRRSDID-----LDSI------LDDFFSGDVEKFEI--------------------
-----------PFD-------------------------------------EHVE-TGLR
CMADAFRPPRL------------------CRP--------------------AHIL----
------------------------------------DVK---------------------
-----------------------------HHYPYKW------------------------
-----NVNAEPPFSTDEY------------------FLTQR------------K-T----
-FGEFI----------------------RMHEYEHIDKADFFRRHPNHESHDLLQTIVPP
KF----------------------------------------------------------
------------------------------------------------------------
---GYLKSTIF-----------------------------SWTRRWHHVIK--------D
GFKDSSGLQTNGYLYNRFIFPMLLH-----------------------------------
------------------------------TKT-----------AIVKHND---------
--------------------------PNKM--------RTIWGASKPWII---AETMLY-
------------------------------------------------WEYIAWIKLNPG
TTPMLWGYETFTGGWF---R---------LNHQLYCGMIKHSFLTLDWSRFDKRAYFPLL
RRILYPVRSFL----------------------------------------------TFD
EGYVPTHAA---------------------------------------------------
PYHP----QWNHEKALRLER----------------------------------------
-------------------LWLWTL----------ENLFEAPII----------------
-------------------LPDGRMYRRHF--AGIPSGLFITQLLDSWYNYTMLATI---
-----LSAL-------------------------------------G-------------
------------------------------------------------------------
-----------------------------------------------------------F
DPKQCIIKVQGDDSIIRLTVLI-------PQ-----------------------------
----------------ETHERFMAHLTHLATYYFNAIVNV--------------------
------KK---------SEVANT-LNG------------------REVLSYRNHNGFP--
-------------------------------------------------------HRDE-
IN-----------MLAQFYHTKARDTTPE----------------ITMAQAIGFAY----
----------------------------------------------ASCGNHNRVLWVLN
DIYNYYKDQG--------------------------------------------------
--YSPN----------------R-----------------AGLTLTFGDSPDLFVPEI--
-------------PLDHFPTK---------------------------------------
-----------------K-----------------------------------------E
IRRYLTASSYIN------------------------------------------------
--------------------------------------EAQNARTWPRDLFINRPA----
------------------------------------------------------------
------------------------------------------------------------
----E
>ADV15441.1_Heterobasidion_partitivirus_1
--------MDYLTG----------------------------------------------
------------------------------------------------------------
--------------LFSRVLHISRKVTNF-------------------------------
-EFAGT-----------------YHY----------------------------------
------------------------------------------------------------
------------------------------------------------------------
-----------QPSIPQVNEV---------------------------------------
----------------------------------------------ATENHKRT------
-LRHSFRT---------------------------YLTSDEYDKIVNG------------
----YKRTNLD-----PSTI------TEDFFSGDIEDHPE--------------------
-----------PTD---------------------------------FKSQLSIE-YGLQ
CMIDAFKPPAP------------------ARV--------------------CHLY----
------------------------------------DVQ---------------------
-----------------------------WHYPFKW------------------------
-----QVNAEAPFSTEKY------------------FLDLR------------K-K----
-FGDFF-------------------DPVTKLWTKYVNPLDALRRYGHTPPADTLNQVTPP
KF----------------------------------------------------------
------------------------------------------------------------
---GFMKNLIF-----------------------------SFVHSWQHVIK--------S
RFTSNAGITHSNFLRQRFLFPMLLH-----------------------------------
------------------------------IKT-----------AIVSFDA---------
--------------------------PNKL--------RSIWGVSKLWII---SEAMIY-
------------------------------------------------WEYIAWIKLNPG
STPMLWGYETFTGGWF---R---------LWRDLHTPGEDVTYITIDWSRFDKRAYFWLI
RKIFIRTRCFL----------------------------------------------DFT
NGYVSTKDY---------------------------------------------------
PTSP--------TDPDKLQA----------------------------------------
-------------------LWEWTI----------EAFFDSPIV----------------
-------------------LPDGSMFKRLF--AGIPSGLFITQLMDSWYNYTMLAAI---
-----LHYM-------------------------------------G-------------
------------------------------------------------------------
-----------------------------------------------------------Y
DPRRCIIKVQGDDSIIRLYIQI-------PL-----------------------------
----------------HEHDLFLLRMQEVSDHLFGAKISF--------------------
------EK---------SELRNS-LIG------------------SEVLSYRNIQGLP--
-------------------------------------------------------YRDL-
IK-----------MLAQFYHTKAKDPTPE----------------ITMAQAIGFAY----
----------------------------------------------AACGNDFRIHELLR
SVYDYYKAQG--------------------------------------------------
--FTPN----------------P-----------------AGLTVVFGDSPDRPDYPI--
-------------SLDEFPSQ---------------------------------------
-----------------M-----------------------------------------D
VQRFFLSTDYRN------------------------------------------------
--------------------------------------ADQENRTWPSSHFLYAPCSR--
------------------------------------------------------------
------------------------------------------------------------
----I
>BAM78602.1_Rosellinia_necatrix_partitivirus_2
--------MKNITDL---------------------------------------------
------------------------------------------------------------
------------------------------------------------------------
-PFP--------------------------------------------------------
------------------------------------------------------------
------------------------------------------------------------
-----------SKGVPQFRDA--------------LPIHGRDPEVPN-------------
---------------------------------------------PVTDASNRI------
-IDFALRK---------------------------HLTSDEFDQVVNG------------
----YRRS----------------------------------------------------
-----------PWNED-----ALNKDIEKLDSDEHT----------VI-KDQHYE-NAIQ
HVQKLLTPEKP------------------LQP--------------------VHFA----
------------------------------------DLR--------------RY-----
----------------------------------KW------------------------
---RLSTNIGAPFASSKHWQ----D------YVKAKFNHFR--------------D----
--GTPF----E-------------NIAHRDLFVEAHKDS-Q-----------------PL
EI------------------TD--------------------------------------
------------------------------------------------------------
---------------------------------ARMTKHNLYTEAFYVSRE---------
----------------------------------------TIHRIKDGETTDR-------
-----------------YGN-DARYWNTAFARQ-----------HLVKADE---------
-------------------------D-DKV--------RLVFGAPFSLLC---AELMFI-
WPLF------------------IFLLSLKGSTAFM-----------L-WTF---------
--ETIIGGWYRL-----------------VNFFTTYALRHSTVVTVDWSGFDRYARHTVI
KDIHHRIIRPM---------------------------------------------FDFS
HGYHPTRDY---------------------------------------------------
PDTSK--TKDGQSNEWRITN----------------------------------------
-------------------LWNWMT----------DAILSTPLL----------------
-------------------LPNGRFIRFNH--SGIYSGYFQTQILDSIYNLVMIFTI---
-----LSRM-------------------------------------G-------------
------------------------------------------------------------
-----------------------------------------------------------F
DLDKCVIKVQGDDSIFMLLC-----------C----------------------------
--------------FIMISTSFFTLFKYYAEYYFGAKLNE--------------------
------KK---------SEIRPS------------------LQD-AEVLKYRNRNGIP--
-------------------------------------------------------YRDR-
IS-----------LLAQLRHPERRTDVD-----------------SVAARCIGIAY----
----------------------------------------------AACGQDATVYLICE
DIYNYLVKKY------------------------------------------DAHARQGE
LDFMFR-----------------------------------------------------H
LE--L---------HDTVPSA---------------------------------------
----------------------------------------------------------AT
FPSWFDTMAHLTDGP---------------------------------------------
--------------------------------------RDPVPSHWPTDYFIGLPGR---
------------------------------------------------------------
------------------------------------------------------------
----L
>AOO34473.1_Cannabis_cryptic_virus
------------------------------------------------------------
------------------------------------------------------------
-----------------------------------------------------------Q
-LYQSSNRDPES-------------------------------TLEHYQDSDYLRYYQNA
R--------------------------------------FNLNQEERFRALNKEYSTLVE
AFRT-----------------DNLRKHQPYELHQPIPPD---------------------
-----------AAPIPDKRQPAPGIKL--------VPLMYHYGHV---------------
------------------------------------------------------------
-VHDTPSTTDDHTS----NDDSQSAPSRL-LKT--TEFGYSIDKQIYDLVCRRYPTYLSV
-INLYCR-----------PL------------GTVDATFSDF--------------NKE-
---------QIPSN-----------------P----------------IDPDRKE-HVLK
HIFKFLDATPY-------------------LP--------------------VHFV----
------------------DT---------------------------------QFCKTPL
VT----------------------------------------------------------
-GTGYHNRYSFKQKAHAK------------------YSHPEEYATYPS-----S-K----
--GYFYNATY---------------ENARTLVHYIKQNGL--------------------
------------------------------------------------------------
------------------------------------------------------------
----------------------------------------PF------------------
---------------EFDFNLSEESLTDEQID-------LFVNRSNAFFN----------
-----------------------DYPTLLFTRN-----------HISKRTG---------
--------------------------PLKV--------RPVYAVDDIFII---IELMLT-
FPLT-------------------VQARKP-------------------------------
SCCIMYGFETIRGS---------------NRYIDRLARSYSTFFSLDWSSYDQRLPRVIT
DIYYTDFLRSL---------------------------------------------IVIN
HGYQPTYEY---------------------------------------------------
SSYP---DLDEHKLYDRMNNL---------------------------------------
----------------LFFLHTWY--------------NNMTFL----------------
-------------------LPDGFAYRRSY--CGVPSGLYNTQYLDSFGNLFLIIDA---
-----MIEF-------------------------------------GFT-----------
------------------------------------------------------------
----------------------------------------------------------DS
EIDGFVLLILGDDNTGMTQMHI--------------------------------------
----------------HRISQFINFLEKYALERYNMVLSA--------------------
------TK---------SVLTTL------------------RSKI-ETLGYQCNYGSP--
-------------------------------------------------------KRDI-
DK-----------LVAQLCFPENGLKPH-----------------TMSARAVGIAY----
----------------------------------------------AAAGQDYVFHSFCQ
DVYNMFRSYYKP---------------------------------------DARANLFFQ
RQVLQN---------------------------LEDGIPDLATPV---------------
--------------VPPFPSL---------------------------------------
-----------------------------------------------------FEVRE-M
YSEYKGPLSFEP------------------------------------------------
--------------------------------------------KWNKAHFINDPNDI--
---------------------------PPFS-----------------------------
----KTMRD---------------------------------------------------
----Y
>AGJ83763.1_White_clover_cryptic_virus_2
--------M---------------------------------------------------
------------------------------------------------------------
------------------------------------------------------------
-TYQSKDRDPDA-------------------------------ILEASQDQDYRRHYDNA
R--------------------------------------YDPSNEVKYRILNKEYSTLVE
AYRL-----------------RNDRKHQPYELHQPIPED---------------------
-----------AAPIPKSRVPAPGLKL--------VPLMYHYGHV---------------
------------------------------------------------------------
-VHEPAHS--DESD----SDDNSDAPTRP-VKESVPHFGYPVSKKIFDLIVRVYPEYIKV
-INTYCR-----------PL------------GTVEATFADF--------------NKE-
---------QIPSA-----------------P----------------INSKRRE-TVLK
HIFKFLDTQPY-------------------LP--------------------LHFV----
------------------DT---------------------------------QYCKTPL
VT----------------------------------------------------------
-GTGYHNRYSFKQKAHAK------------------YSHPEEYAKMHT-----S-K----
--GYFYNATY---------------ENARTLVHFIKQFGL--------------------
------------------------------------------------------------
------------------------------------------------------------
----------------------------------------PF------------------
---------------NLQYAPEDADLTDDQVQ-------SYIDAANNFFN----------
-----------------------DYPTLLFTRN-----------HISKRDG---------
--------------------------TLKV--------RPVYAVDDIFII---IELMLT-
FPLT-------------------VQARKQ-------------------------------
SCCIMYGLETIRGS---------------NHYIERLARSYSTFFSLDWSSYDQRLPRVIT
DIYYTDFLRSL---------------------------------------------IVIN
HGYQPTYEY---------------------------------------------------
PTYP---DLDEHKMYSRIDNL---------------------------------------
----------------LYFLHTWY--------------NNMTFV----------------
-------------------LSDGYAYRRTH--CGVPSGLYNTQYLDSFGNLFLIIDA---
-----MLEF-------------------------------------GFS-----------
------------------------------------------------------------
----------------------------------------------------------DA
EIDDFILLVLGDDNTGMTVIPI--------------------------------------
----------------DRIYDFINFLEKYALVRYNMVLSP--------------------
------TK---------SVLTTL------------------RSKI-ETLGYECNHGSP--
-------------------------------------------------------KRDI-
SK-----------LIAQLCYPENGLKPH-----------------TMAARAIGIAY----
----------------------------------------------AAAGQDFMFHSFCH
DVYNIYRLDYKP---------------------------------------DARTNLNFQ
RQIYHN---------------------------LEDGIPDLATSV---------------
--------------VPPFPSL---------------------------------------
-----------------------------------------------------YEVRH-M
YSQYQGPLTYAP------------------------------------------------
--------------------------------------------KWNYAHFINDPDDV--
---------------------------PPNP-----------------------------
----KTMRE---------------------------------------------------
----Y
>AAC98734.1_Fusarium_poae_virus_1
--------MLANIRD----------------------------------------YFHE-
------------------------------------------------------------
--------------KLTRLLYDHK------------------------------------
-IFQSNSKDPDL-------------------------------TLEAHHSSDIERIYKSI
H-----------------------------------YDFNRSPAPIDYEAQYQSIKHILE
DKQS-----------------QQGFPHEYYRLH---------------------------
-----------ESPIPDDRIPPSGIKL--------LPFEYKSMNV---------------
------------------------------------------------------------
-VTATPEV---------------------------PESGFKIHPRIERLLRSKYPQYLQY
-VRKYTR-----------PL------------GTTNATVSDF--------------FKP-
---------QTPSQ-----------------P----------------VEPTRIN-HVMS
HVMKKMAITPY-------------------LP--------------------LHFV----
------------------DT---------------------------------QYDKRPL
AN----------------------------------------------------------
-GTGYHNRRSHEMNIHAL------------------FSHPKEYESKRT-----S-K----
--GYYVNAFL---------------ESARSLIHWIKLYGN--------------------
------------------------------------------------------------
------------------------------------------------------------
----------------------------------------PFRH----------------
-------------------CPSDLA-----------------QSLREFFL----------
-----------------------QRPTMLFTRN-----------HISDRDG---------
--------------------------ILKQ--------RPVYAVDDLFLT---IESMLT-
FPAH-------------------VIARKP-------------------------------
ECCIMYGLETIRGS---------------NQILDKIASDYKSFFTIDWSGFDQRLPWVIV
KLFFTEYIPRL---------------------------------------------LVVN
HGYAPTYEY---------------------------------------------------
PSYP---DLTTNDMVSRLTNL---------------------------------------
----------------ITFLATWY--------------FNMVFV----------------
-------------------TADGFSYVREH--AGVPSGMLNTQFLDSFGNLFLLIDG---
-----LIEF-------------------------------------GST-----------
------------------------------------------------------------
----------------------------------------------------------DA
EIDDILLFIMGDDNSAFTTWSI--------------------------------------
----------------THLEQFVSFFETYALSRYGMVLSK--------------------
------TK---------SIITTL------------------RHKI-ETLSYQCNFGHP--
-------------------------------------------------------RRPI-
GK-----------LVAQLCFPERGPRPK-----------------YMSARAVGMAW----
----------------------------------------------ASCGQDKTFHDFCR
DVYHEFNDDRAD---------------------------------------LDESAYLHI
QSHLPG---------------------------YLKIDESVRQIVD--------------
--------------FQVFPSQ---------------------------------------
-----------------------------------------------------QTVYH-T
VSRWKGPLSYQP------------------------------------------------
--------------------------------------------EMGSCSLCQ-------
---------------------------P--------------------------------
------------------------------------------------------------
----T
>BAD98237.1_Rosellinia_necatrix_partitivirus_1W8
--------MVLTIIRD---------------------------------------YLHE-
------------------------------------------------------------
--------------AQLRLKKEWQ------------------------------------
-TFQKSDQESGY-------------------------------SDKLPTDYDLRRYYDSA
R--------------------------------------DYDAEKHKTEEYQHNFALTHE
RYTQ-----------------MNADRNEPFEFYRPLE-----------------------
-----------DNELPDIRFPAPGITV--------LPFRYHTGQI---------------
------------------------------------------------------------
-VETTDEL---------------------------PDSGFSLHPLIDYLTKTKWLHYRPY
-IDKYCR-----------PL------------GTTNATFSDF--------------NRE-
---------QIPSA-----------------P----------------IDETRKN-MVLP
LVIYFLNALPF-------------------LP--------------------IHFV----
------------------DT---------------------------------RFCGTPK
HT----------------------------------------------------------
-ATGYFQRFSTFFRTHAY------------------YARNKLYALRPT-----S-K----
--GYFFNTVY---------------EFSRTWMHHIKEHGY--------------------
------------------------------------------------------------
------------------------------------------------------------
----------------------------------------PF------------------
-------------------VPSHDALDN-------------ARQYRIFMQ----------
-----------------------KHVTMLFTRN-----------HISDRDG---------
--------------------------FLKQ--------RPVYAVDDFFIL---CELMIS-
FPLH-------------------VMARYPING---------------------------I
KSCIMYSFETIRGS---------------NRYLDSIARDFISFFTIDWSSFDQRVPRVIT
DIFWTDFLRQL---------------------------------------------IVIN
HGYQPTYEY---------------------------------------------------
PAYP---DLSEHDLYKRMNNL---------------------------------------
----------------LHFLHTWY--------------NNMVFV----------------
-------------------TADGFAYLRSA--AGVPSGLLNTQYLDSFCNLFLIIDG---
-----LFEF-------------------------------------GFT-----------
------------------------------------------------------------
----------------------------------------------------------QA
EILSIVFFIMGDDNSGFTMMDI--------------------------------------
----------------ERLTQFIEFFESYALKRYNMVLSK--------------------
------TK---------SVITTL------------------RSRI-ETLSYQCNGGNP--
-------------------------------------------------------KRPL-
GK-----------LIAQLCYPEHGPKDK-----------------YMSARAIGIAY----
----------------------------------------------AAAAMDEEFHEFCR
DIYHTFLPYAAP---------------------------------------IDEHTLSMA
TKHLPG---------------------------YFKMLDNIASEIK--------------
--------------FDSFPTL---------------------------------------
-----------------------------------------------------EMVQD-K
YSRWQGYLSHKP------------------------------------------------
--------------------------------------------KWNDAHFKFLPETV--
---------------------------PNNI-----------------------------
----KTMTDYQLEH--K-------------------------------------------
----L
>ARS33771.1_Cryptosporidium_parvum_virus_1
--------MKFVNIYEIQ--------------RFDGQPTRHGIAPKK-------------
------------------------------------------------------------
------------------------------------------------------------
-IFR--------------------------------------------------------
------------------------------------------------------------
------------------------------------------------------------
-----------SKYIPTGLVP---------------------------------------
-------R----------------------------------------------------
-LK---------------------------------------------------------
----YWR-----------DV----------------------------------------
-----------PSR------------------------------------------AEMS
KRIGKYFEDEF-----------------KFYPN---------------------------
------------------EE----------------KLNEAVN---I---VQEKWITHYG
TS---------------------------------------------------------L
NVTSVSESFRTLPKSTSAG--LPF-----------------------------K-S----
--GCTK-------------------YEARNKMM---------------------------
------------------------------------------------------------
------------------------------------------------------------
----------------------------------------RLARSQWDRVS---------
------------KGSQLQVLPCRSG-----------------------------------
------------------------------ARC-----------QLRKRGE---------
---------------------------NKP--------RLIWAYPGYLS-------IIE-
--------NQYLTAIKKVPPP-----------------------NFIGWSIN--------
---------------------WLDGGKSLNRLLFGDKWTWQSIAQIDFSSFDATVRTELI
FHAFKILRSLF-------------------------------------------DLTRTE
NIMLD------------------QLRHYFINTPILFY-----------------------
------------------------------------------------------------
------------------------------------------------------------
-----------------------DKIIVKN--RGIPSGSAFTQIIGTIVNMIACQYA---
----SLRSRD--------------------------------------------------
------------------------------------------------------------
-----------------------------------------------------------Y
NLRIPFSCWLGDDSFLNFETALCRQ-----------------------------------
----------------EFEYDYLEKF-----KELGLNVSI--------------------
------DK---------THYTTR------------------FIDDFEVRFKGIRPYVK--
-------------------FLGKQIDILDLTF-----------------------HNDL-
DK-----------LDAQMALPEKEDLSAY----------------ETGVRLIGLVWA---
--------------------------------------------------YGAHYDIYLR
ILKVYLSLKLK-------------------------------------------------
----PV-----------F------------------------------------------
---HVQQLL----SYSEKPER---------------------------------------
--------------------------------------------------------TKRY
LENFFSSMKYQLNLDLDIYD----------------------------------------
--------------------------------------LLTFPKFWDVSNR---------
-------------------------------------------YF-----------GSKY
ERLDFRSHKIY-------------------------------------------------
----G
>AAC58809.1_Garlic_virus_X
------------------------------------------------------------
-------------------------------------------------------FNVEI
VILT----------GDQRQS----------------------------------------
-VFHNDRKDSQIALLTSNTA----------------------------------------
--------------------------------------HFKRYCDYYLNATHRQPRRLAN
PIRVHAER----------------------------------------------------
--EVGGAIKH-STLIPTHAMT---------------------------------------
------------------------------------------------------------
-----------------------------------LVPAFRSQSLLTD------------
----LGR----------QAM------TYAGCQGLTLPHLTIVLDK--------DT-----
-----------PLC-----------------------------------SDEVLY-TALS
RASETITFVNTYSNNK------DFLDKLDSTPY-------------------LKTLIS--
---------------GVREDEQVGWENP----PPEPEVRDA-------------------
------------------------------------------------------------
-----PTKTHIPVANNNV-------------QLESKIETME--------------D----
-------------------------KDTRELWSGEEKTNL-MQTQDPV------IQLFPH
QQ--------------------------AKDEALFKITINERIKLASPETN---------
--------------------------------------------------------CKAL
KETLNTGNLLFEAYA-------------------------DFMN----------------
-------------------VPRETQ-----------------------------------
--PFDKRLWAHCRQ---------LALRTYLSKPT----------TNLQQGA--MQDPDFP
----ENAIALFNKSQWVKKLE-KVGCKFKA-------GQTISAFKQSTV-------LLT-
TTMA----LYLRKKRESHQPD-NVFVMCEKTPEQF-------------------------
-----------------------------NSFVLTRWDFTRPNYTSDYTQYDQSQDSAFL
N--FELRKAKH---------------------------------------------LGLP
DEVVDFYAF---------------------------------------------------
------------------------------------------------------------
------------------------------------------------------------
-----------------IKTHAKTFLGNLA--VMRLSGEGPTFDANTECNIAYDALR---
------------------------------------------------------------
------------------------------------------------------------
------------F----------------------------------------------Q
LDSTVNASYAGDDLVRDRAR----------------------------------------
----------------SERPGWKYAE-----PLFSLKAKP---------LVTSKPDFCGW
RL----TK---------YGIVKSP-----------------VQLYQSLQLALRLGKVE--
----------------------------------------------------EVKRSYA-
-------------------------------------------IDYLFAYRLGDQLYDI-
--------------------------------------------------FDEDELAKHQ
LVTRTLIKKG--------------------------------------------MQPPSS
GEHLPT-----------F------HVTSDRLIRDPKAIQVLSYESD--------------
--------------RIMVPTD---------------------------------------
-----------------------------------------------------------V
IEDHFTLASRTDRDD-----------------------------------------MTAE
SNRRASGLC---------------------------------------------------
--------------------------TPINPGDSTGA-----------------------
------------------------------------------------------------
----L
>AAL17722.1_Botrytis_virus_X
------------------------------------------------------------
-------------------------------------------------------PNVEL
FILT----------GDHRQT----------------------------------------
-TYHVSDPEANTFHLTSEIQ----------------------------------------
--------------------------------------EFRPLCAYYINATHRQPRRLAN
VLGTHSSK----------------------------------------------------
--TSGGAVLE-ADMIPDDATV---------------------------------------
------------------------------------------------------------
-----------------------------------LVPSRVEQAKLID------------
----LNR----------RAM------TYAGCQGLTAKNVTIVLDR--------DT-----
-----------PLC-----------------------------------TDETMY-TALS
RASESITFVNTYSKEP------GFLAKLDCAPY-------------------LKTMLT--
---------------GVHEEEYQPDDTPANDNPTEPELT---------------------
------------------------------------------------------------
-------KTHLPVENDNV-------------FFEPLVEQCT--------------D----
-------------------------KDTRELFTAEHGKTNLAQTSSLE------VQLFPH
QQ--------------------------AKDDALMTETMKARITTSTRDAN---------
--------------------------------------------------------LREL
HDTNALSGLLFEFYA-------------------------DFMK----------------
-------------------VPKDPM-----------------------------------
--PFNPTLWAESRA---------RAERTYLSKTA----------AQILNGAN-RQDPDFP
----DNFVALFLKSQWVKKLE-KVGMQFKA-------GQTISSFKQQVV-------LLT-
TTLA----LYLRACRNSHQPD-NVFIMCEKTSNQFND-----------------------
--------------------------------FVKDWNFERDNYTSDYTQYDKSQDGLFL
N--FELRKARH---------------------------------------------FGVP
QAVLDAYTA---------------------------------------------------
------------------------------------------------------------
------------------------------------------------------------
-----------------IKTDAKVFADTLK--IMRLSGEGPTFDANTECNIAYDAAR---
------------------------------------------------------------
------------------------------------------------------------
-----------------------------------------------------------F
QLSDVKACYAGDDLARDRNC----------------------------------------
----------------PERASWKYIS-----HQFTLQAKP---------LVTRKPDFCGW
SL----TK---------HGIVKNP-----------------KQLWQSMQLGLKLDKLK--
----------------------------------------------------DIVPSYS-
-------------------------------------------LDFHHAYALGDKVYDI-
--------------------------------------------------FTEEEMAYHQ
ATVRLMHKMG--------------------------------------------VHPKIA
GDHLPV-----------F------HITSDRLLKETKPIPAL-------------------
-----------------VPTI---------------------------------------
-----------------------------------------------------------S
ITPPATPPPEAEVEL-----------------------------------------TTFT
THIPDS------------------------------------------------------
--------------------------RPIRNVH----------F----------------
------------------------------------------------------------
----D
>AAN64332.2_Sclerotinia_sclerotiorum_debilitationassociated_RNA_virus
------------------------------------------------------------
------------------------------------------------------------
-IVI----------GDSRQADSHSMSG---------------------------------
-AFANALVPA--------------------------------------------------
------------------------------------IDLFAPLSPFYLNWTWRMTRPVAN
ALGHVSWKL---------P-----------------------------------------
--ESGKPILSVSSEVPKDCVV-----------------LAPSTTLKVGVE----------
----------------------------------TVNDKAFTYTSAQGATFDKVAI----
LIDDNITR---------------------------VCGDKAVYTALSRS-----------
----KGEIVF------VSTV-----------TG---------------------------
-----------PDT----------------------------------FEKVKCT-PFLR
TFVELVREYELNQPK-------------VREPE-EDFVD-DVTPVTSQPKVSEEFLI---
------------------EE------------LNKNSVE--------------KFDREIF
RA----------------------------------------------------------
-------------------------------------------------------D----
--LGHT-------------------DAVKEIGRVTEQ--------------------IPR
QQ--------------------------RSDEALNLVTLDKRVHHATVEEN---------
--------------------------------------------------------LDEL
ARKKALGNILWT----------------------------NFKEQYYSGLE---------
------------------------------------------------------------
SVMVDQDLLVSCRA---------EITKTYLSKT-----------EALLKGGQLRQSPDFD
----KFKIADFLKTQWVRKTE-KYGLPIKA-------GQTVTSFMQETV-------MAT-
GTLS----RYMRRMFDKLCTNPNVYLHREKTEQDFS------TWVKNGWNF---------
---------------------------------------SGHATINDCEAFDASQDGAFV
E--FERLHAEF---------------------------------------------LGVP
RELIDFYVD---------------------------------------------------
------------------------------------------------------------
------------------------------------------------------------
-----------------TKIKSYIWRGTIS--VMRLSGEGPTYDFNTWANMAFMATK---
------------------------------------------------------------
------------------------------------------------------------
------------Y----------------------------------------------S
IPSVAMTAYSGDDFACDQVL----------------------------------------
----------------SVKPAFKELE-----CRFKLKEKRFLKS----QGRGSYADFCGM
II----TP---------NGVIKNP-----------------RKLYLSLKSHDEIGTIDK-
-------------------------AIVNYYN-------------------D--------
---------------------------------------------LRTLISLGDNI---F
S------------------------------------------------ALDATETEFFA
GCLNVVHDYILRGS-------------------------------------NYEGHQNLT
LFKKPRTIKWRVERD-E-TRDCLIHMIIQDRKFIRNLLEGVEQTCDNK------------
------------------PNS---------------------------------------
--------------------------------------------NLIFRGMTNGYQKRA-
------------------------------------------------------------
------------------------------------------------------------
------------------------------------------------------------
------------------------------------------------------------
----K
>AAG23416.1_Botrytis_virus_F
-------------------------------------------YATC-------------
--------------------------------------------------QGETFHRAYQ
MVIN----------GNTRFWDDRD------------------------------------
-LFAALTRGSGT----------------------------------------LRLIYETQ
S-----------------------------------------------------------
------------------------------------------------------------
-----------SKPLPRSTSK---------------------------------------
--------------L-----------------------------------YNAL------
-LDFRTDPHKLP-----------------------LAIEEHVNRYIPSHLRNVNQA----
----VPRRNAAS---NPDAL----------------------------------------
-----------PSQRIL--------------PGGQS----------TTAEPXQSQASALP
TGGEAIDVPAL-----------D-----RQDP--QRF---PQ----------LKVL---P
HLC-GY-------IGDYSEASY-----P-EPEHPKTQMLDATF-----------------
--PTY------------------------LARNRGWN-----------------------
---------DPALTDAVTA-----------N-----YKAPE-----------HR-DIWVE
AVGETT-------------RQVHGSGDDRDVFLEHRGDDK--------------------
--------------------------------ATANITYAKRLRFSQRAAN---------
--------------------------------------------------------ERSI
AATKVAGSELFE----------------------------AFTR----------------
------------------AIPLPQE-----------------------------------
--TFNDSLLEECRTE--------NDTVHLTSKPL----------ATLINNAE-RSDPSWS
----LNMIKLFIKGQTVKKLE-KMGSDATA-------GQSIASFRAEVL-------LAW-
GPYA----RYIDRRIRALLPP-HVYIHSRRTNEDF-------------------------
-----------------------------EKFVAAHWDHTRESTDGDYTAYDASQDATFV
NF--ETLLMRR---------------------------------------------LDFP
LDIIEAYVE---------------------------------------------------
------------------------------------------------------------
------------------------------------------------------------
-----------------MKASITSHFGPLA--IMRFSGEVWTYLFNTLGNIAFTYAK---
------------------------------------------------------------
------------------------------------------------------------
-----------------------------------------------------------Y
EVPSVAQVYGGDDKSINSPI----------------------------------------
----------------TVRTGWSQLV-----GKFNLVEKP---------VVGYEPTFCGW
RIV-------------PGGIVKDP-----------------QLLFWRTRYARIRYDAA--
----------------------------------------------------LWAPGYY-
DE-----------LVLSL---------------------------KTSDRLMDHMS----
------------------------------------------------------------
------------------------------------------------------------
------------------------------------------------------------
------------------PND------------------------LAYLQ----------
-----------------------------------------------------------A
LVRFYTKLSRRLPSLADRRR-----------------------------------CNPLP
ADSPSVVLSR--------------------------------------------------
------------------------------------------------------------
------------------------------------------------------------
----D
>AAC57874.1_Oat_blue_dwarf_virus
------------------------------------------------------------
------------------------------------------------------------
--------------RNSSLLSPSNSLVALT--RSRTGV----------------------
-FFSG-------------------------------------------------------
-------------------------------------------DPALLNGGPNSNLMFSA
FFQGKSRHI---------------------------------------------------
-----------RAWFPTLFPTATLL-----------------------------------
--------------------------------------------------FSPL------
------------------------------------------------------------
----RQR--------------------HNRLTGAL----------------------AP-
---------AQPSH------------------------------------------LLLP
DLPSLPPLPAS-------------GPYSRSFPVRSRFA------AAVKPSDRSDVLSWAP
IA------------VGDGET-------------NAPRIDT-------------SFLPETR
RP-------------------------------------------------------LHF
DLPSFRPQAPPPPSDPAP------------------SGTAF--------------E--PV
YPGETF-----ENLVAHFLPAHD--PTDREIHWRRQLSNQ-----------------FPH
VD-KEYHLAAQPMTL------LAPIHDSKHDPTLLAASIQKRLRFRPSASP---------
--------------------------------------------------------YRIS
PRDELLGQLLYESLCR------------------------AYHR----------------
-------------------SPTTTH-----------------------------------
--PFDEALFVECID-L-------NEFAQLTSKTQ----------AVIMGNAR-RSDPDWR
----WSAVRIFSKTQHKVNEG-SIFGAWKA-------CQTLALMHDAVV-------LLL-
GPVKKY--QRVFDARDRPA---HLYIHAGQTPSSM-------------------------
-----------------------------SLWCQTHLTPAV-KLANDYTAFDQSQHGEAV
--VLERKKMER---------------------------------------------LSIP
DHLISLHVH---------------------------------------------------
------------------------------------------------------------
------------------------------------------------------------
-----------------LKTHVETQFGPLT--CMRLTGEPGTYDDNTDYNLAVINLE---
------------------------------------------------------------
------------------------------------------------------------
-----------------------------------------------------------Y
AAAHVPTMVSGDDSLLDFEP----------------------------------------
----------------PRRPEWVAIE-----PLLALRFKK---------ERGLYATFCGY
Y----ASR---------VGCVRSP-----------------IALFAKLAIAVDDSSISD-
-----------------------------------------------------KLAAYL-
-------------------------------------------MEFAVGHSLGDSL---W
SA--LP--------------------------------------LSAVPFQSACFDFFCR
RAPRDLKLAL--------------------------------------------------
------------------------------------------------------------
-------------HLGEVPET---------------------------------------
------------------------------------------------------IIQRLS
HLSWLSHAVYSL----------------------------------------------LP
SRLRLAILH-----------------------------SSRQHRSLPED-----------
---------------------------------------------------------PAV
SSLQGELLQTFHAPM--------PSLPSLPL-----------------------------
----F
>CAA30322.1_Turnip_yellow_mosaic_virus
------------------------------------YRSCTISSSQG-------------
----------------------------------------------------LTFCDPAI
IVLD----------NYTKWLSSANGLVALT--RSRSGV----------------------
-QFMX-------------------------------------------------------
-------------------------------------------PSSYVGGTNGSSAMFSD
AFNNSLIIM---------------------------------------------------
-----------DRYFPSLFPQLKLI-----------------------------------
--------------------------------------------------TSPL------
------------------------------------------------------------
----TTR--------------------GPKLNGAT----------------------PS-
---------ASPTH---------------RSP----------------------------
----NFHLPPH-------------------IP--LSYD--------------RDFVTVNP
TL--------------PDQG-------------PETRLDT-------------HFLPPSR
LP-------------------------------------------------------LHF
DLPP----AITPPPVSTS------------------VDPPQA-----------KAS--PV
YPGEFF-----DSLAAFFLPAHD--PSTREILHKDQSSNQ-----------------FPW
FD-RPFSLSCQPSSL------ISAKHAPNHDPTLLPASINKRLRFRPSDSP---------
--------------------------------------------------------HQIT
ADDVVLGLQLFHSLCR------------------------AYSR----------------
-------------------QPNSTV-----------------------------------
--PFNPELFAECIS-L-------NEYAQLSSKTQ----------STIVANAS-RSDPDWR
----HTTVKIFAKAQHKVNDG-SIFGSWKA-------CQTLALMHDYVI-------LVL-
GPVKKY--QRIFDNADRPP---NIYSHCGKTPNQL-------------------------
-----------------------------RDWCQEHLTHSTPKIANDYTAFDQSQHGESV
--VLEALKMKR---------------------------------------------LNIP
SHLIQLHVH---------------------------------------------------
------------------------------------------------------------
------------------------------------------------------------
-----------------LKTNVSTQFGPLT--CMRLTGEPGTYDDNTDYNLAVIYSQ---
------------------------------------------------------------
------------------------------------------------------------
-----------------------------------------------------------Y
DVGSCPIMVSGDDSLIDHPL----------------------------------------
----------------PTRHDWPSVL-----KRLHLRFKL---------ELTSHPLFCGY
Y----VGP---------AGCIRNP-----------------LALFCKLMIAVDDDALDD-
-----------------------------------------------------RRLSYL-
-------------------------------------------TEFTTGHLLGESL---W
HL--LP--------------------------------------ETHVQYQSACFDFFCR
RCPRHEKMLL--------------------------------------------------
------------------------------------------------------------
--------------DDSTPAL---------------------------------------
----------------------------------------------------SLLERITS
SPRWLTKNAMYL----------------------------------------------LP
AKLRLAIT------------------------------SLSQTQSFPES-----------
---------------------------------------------------------IEV
SHAESELLHYV-------------------------------------------------
----Q
>BAA00532.1_Kennedya_yellow_mosaic_virus
-----------------------------------GFPATTISASQG-------------
----------------------------------------------------VTHHNRVT
ILLD----------KHSRLLSPSNTLVALT--RSTVGV----------------------
-EFLG-------------------------------------------------------
-------------------------------------------DIGSLSGTNNSSDMFSR
AIYRQPINL---------------------------------------------------
-----------SSSFPRIFHLLPLL-----------------------------------
--------------------------------------------------NKPI------
------------------------------------------------------------
----SRR--------------------STRLIGS--------------------------
---------HSPIF---------------HNPR---------------------------
--LTNIHLPPH-------------------IP--TSYS--------------QDFVVSNP
IF--------------QGQA--------------DPRLDT-------------HFLPPTR
LP-------------------------------------------------------LQS
ELLPAQLSQTTKPTDSFT------------------NNTPF--------------T--PV
YPGENF-----ENLAAFFLPAHD--PELKEVTRRDQTSAQ-----------------FPW
FD-RPFSLSCQPSSL------IAAKHSPSQDPTLLPFSIPKRLRFRKSDNP---------
--------------------------------------------------------HVLS
AIDVLLGNQLFFNLCK------------------------AYRR----------------
-------------------NPTHVG-----------------------------------
--PFNPALFAECIA-L-------NDYAQLSSKTQ----------ATLVANHS-RSDPDWR
----HTAVKIFAKSQHKVNDA-SIFGNWKA-------CQTLALMHDFVI-------LSL-
GPVKKY--QRIFDALDRPP---HLYTHCGKSPADL-------------------------
-----------------------------SAWCQTHLTGQI-KLTNDYTAFDQSQHGESV
--ILEALKMKR---------------------------------------------LSIP
SHLIQLHVH---------------------------------------------------
------------------------------------------------------------
------------------------------------------------------------
-----------------LKTNVATQFGPLT--CMRLTGEPGTYDDNSDYNLAVIHSQ---
------------------------------------------------------------
------------------------------------------------------------
-----------------------------------------------------------F
DMKDIPVMVSGDDSLIDRQP----------------------------------------
----------------PLAQSWEATK-----RLLHLRFKT---------EKTTHPLFCGY
Y----TGS---------AGAIRNP-----------------LALFSKLMIAIDDEAIHD-
-----------------------------------------------------RRLSYL-
-------------------------------------------TEFSTGHQLGDAL---W
TL--LP--------------------------------------ESTQIYQSACFDYFCR
HSPPHEKALL--------------------------------------------------
------------------------------------------------------------
-------------SSFELPDS---------------------------------------
-----------------------------------------------------VISKISS
STKWLSKNAFYA----------------------------------------------LP
SKIRKAVI------------------------------ASRHSSSFPEN-----------
---------------------------------------------------------PDV
SQLEFELLQSFQ------------------------------------------------
----F
>AAA43039.1_Eggplant_mosaic_virus
-------------------------------------------SARR-------------
----------------------------------------------------VTFTEAHT
ILLD----------RHTNLLSPNNCLVALT--RSRTGV----------------------
-YFVG-------------------------------------------------------
-------------------------------------------NLHLASNSFGTNYMFSQ
ALCQGTIDL---------------------------------------------------
-----------NNVFPHIMPHLPKM-----------------------------------
--------------------------------------------------YEPI------
------------------------------------------------------------
----RSR--------------------SNRFVSGS----------------------LN-
---------FRPTT---------------NS-------------------------RLLS
SLTKPTHLPPH-------------------IP--TNHS--------------LDVLVSNP
VL--------------LGET-------------LDPRLEV-------------LHLPPTR
LP-------------------------------------------------------LHL
DLLPTVPSSSSFSSVDHL------------------FPTPI--------------S--PA
ICGYTF-----ENLAAFFLPAHD--PDLKEVLINDQKSNQ-----------------FPY
LD-APFELSCQPSSL------LAPIHKPASDPTLLPGSIKKRLRFRASSSP---------
--------------------------------------------------------YSIT
PSDQLLGQHLFSSLCL------------------------AYGR----------------
-------------------NPNSVL-----------------------------------
--PFQPELFSECIC-I-------NDYAQLSSKTQ----------ATIVANHQ-RSDPDWR
----LTAVRIFAKAQHKVNDA-SIFSGWKA-------CQTLALMHGYII-------LVL-
GPVKKY--QRIFDSKDRPP---HIYYHCGKTPSQL-------------------------
-----------------------------SQWCQTHLSGSS-YIANDYTAFDQSQHGEAV
--VLECLKMRR---------------------------------------------LSIP
DSLIQLHSH---------------------------------------------------
------------------------------------------------------------
------------------------------------------------------------
-----------------LKCSVDTQFGPLT--CMRLTGEPGTYDDNSDYNLAVIYSQ---
------------------------------------------------------------
------------------------------------------------------------
-----------------------------------------------------------Y
SLNGHPILISGDDSVLCGTP----------------------------------------
----------------PPSPLWPTLK-----KMLHLRFKI---------ERTSHPLFCGY
Y----VSP---------HGAARNP-----------------YALFAKLMICVDDKSLHD-
-----------------------------------------------------KKLSYL-
-------------------------------------------SEFSTGHLAGDLV---T
SI--LP--------------------------------------SHLLPYQSAVHDFFCR
NCTPAEKILL--------------------------------------------------
------------------------------------------------------------
-------------SLDPIPES---------------------------------------
-----------------------------------------------------KILQLIL
KVRWASQAFFSY----------------------------------------------LP
QKARELLV------------------------------ARSSLPSLYSN-----------
---------------------------------------------------------PKV
SQLESELLPFS-------------------------------------------------
----Q
>AAA68984.1_Blueberry_scorch_virus
------------------------------------------------------------
------------------------------------------------------------
--------------APLRLIDGLESIDTSA------------------------------
-AYSRCCLVSSFEE------------------------------------KKIVNAYFGE
RT-----------------KCLTFGESTGMTFDVGCVLITSISAHTSEQRWITALSRFRK
DI--------------------------------------------VFVNAASVAWDTLQ
S-----------------------------------------------------------
---------------VYANRW-----------------------------LGRF------
-LNRSARQED--------------------------------------------------
----LRR-----------ML----------------------------------------
-----------PGT-----------------P------------------------LFVE
GFQKNLLGADE----------GKRECKLEGDPWLKTM---------------VDLLQV--
------------------ED------------MEDIEIAKEVL--------QDEWCKTHL
PQ------------------------CELESVRARWVHKILAKEFR--------------
-----EKRMGCLVSEQFT------------------DQHSK--------------Q----
-MGKHL---------------TNSAERFETI--------------------------YPR
HR--------------------------AADTV---------------------------
------------------------------------------------------------
----------------------------------------TFIMAVRKRLSFSCP-----
---------IKESAKLNQALPYGPF------------------LLKEFLK------RVPL
KPMHDRKMMEQAKF---------DFEEKKTSKSA----------ATIENHSN-RSCRDWL
----IDVGLVFSKSQLCTKFD-NRFRDAKR-------AQTIVCFQHAVLCRF--------
APYM----RYIEKKLNEVLPS-KYYIHSGKGLEEL-----------NRWVI---------
-----------------------------------EGRFEGVCTESDYEAFDASQDHYIV
A--FEICLMRY---------------------------------------------LGLP
NDLIEDYKF---------------------------------------------------
------------------------------------------------------------
------------------------------------------------------------
-----------------IKTHLGSKLGNFA--IMRFSGEASTFLFNTMANMLFTFLQ---
------------------------------------------------------------
------------------------------------------------------------
------------Y----------------------------------------------D
LKGNERICFAGDDMCANGRL----------------------------------------
----------------HVSSKHKNFM-----SKLKLKAKV---------SNTMNPTFCGW
NL----SS---------DGIFKKP-----------------QLVLERLCIAKETNNLA--
----------------------------------------------------NCIDNYA-
-------------------------------------------IEVSFAYLMGERA----
------------------------------------------------------------
------------------------------------------------------------
------------------------------------------------------------
------------------------------------------------------------
----------------------------------------------------KQRMDEEE
VEAFYNCVRIIVKSK-----------------------------------------HLLK
SDVATIYQTARV------------------------------------------------
------------------------------------------------------------
------------------------------------------------------------
----D
>ANS13830.1_Fusarium_graminearum_deltaflexivirus_1
------------------------------------------------------------
------------------------------------------------------------
------------------------------------------------------------
------------------------------------------------------------
------------------------------------IHGDVCIDLGGLTATATDAAAWT-
----------------------------------------------ALTRATGNIYLKMG
P----------AMNTPAQVEA---------------------------------------
-------------------CW------------------------AKSQILSAL------
-LTVASVHRTPF------------------LTAQVDVDGLVRSACLSHLSRCISPAA---
----AQRL----------GL-----PAPDPVVGVRPGVSAAFRTSWLNSPRRSDVYTART
HRAAAGGPVAAPSA-------AFS--RHSATP----------------VDTVASDVPHIV
RHFTTLANDSV----------------LTATP--TNYS-LPAPTPLTAAPDPVDDI----
---N--------------EP-------------TDDALREVTL-----------------
---------------------------------PNWNSTFQH------------------
------------ITDGAP------DA----------LHHTR------------A-DKLTD
ELGKQKRIRVGQDSSKWSRADERRLQQLKKGFRKFFDVQS--------------------
------------------------------------------------------------
-------------------WNDT-------------------------------------
----------------------------------------PFNEYLMDFCN---------
------------------------------------------------------------
---------------------RHSLTSWASKRTKR-----TIA-ASVAKQT-----LDAP
----FNFVKLFPKGQYIK---------KKP------KWRSHAFPSQTVSD-FNLGRIFRD
SAYA----VYLETCILKWAYP-STYLHCRASPDDVS------KWYKEHWQP---------
----------------------------------------GPMIGNDYTAWDSGVDKVFL
E--FDLWLMSL---------------------------------------------CHFP
TPYIE-------------------------------------------------------
--------------KLRFER----------------------------------------
------------------------------------------------------------
-------------------LNTYSHLGTHM--PRQESGDRWTWILNTARNAALTGAS---
------------------------------------------------------------
----------------------------------------------------L-------
-----------------------------------------------------------D
FPPRTPACFSGDDGVVLGTWR---------------------------------------
-------------------------------RTTGFSPDD--------------------
----WLMK--------PKMERGS------------------RLEFCGLIFGNTDITFD--
------------------------------------------------------------
DTV----------VHWRARFGLQQGRNDADY---W--RSIRDAIVETSSKLGGDSS----
--------------------------------------------------KLASASLNLS
RAVAWFDLPS----------------------------------------------DLLL
PHSLPT------------------------------------------------------
------------------PND---------------------------------------
------------------------------------------------------------
--------------------------------------------------------APLP
PSLDPLYPL-----------------------------------KWLLFL----------
------------------------------------------------------------
------------------------------------------------------------
----R
>NP_660178.1_Saccharomyces_20S_RNA_narnavirus
--------MKEPVDC-----------------RLSTPAGFSGTVPPPGRTKAAR------
----------------------------------PGTIPV--RRSRG------SASALPG
KIYG----------WSRRQRDRFAMLLS--------------------------------
-SFDAA-----------------------------------------------LAAYSGV
VVSRGTRSLPP---------------SLRLFRAMTRKWLSVTARGNGVEFAIASAKEFS-
----------------------------------------------AACRAGWI------
-----------SGTVPDHFFM---------------------------------------
-------------------KWLPE------------P-----------------------
-----------------------------------VRRKSGLWAQLSF------------
----IGR-----------SL----------------------------------------
-----------PEG-----------------------------------GDRHEI-EALA
NHKAALSSSFE-------------------VP--------------------ADVLT---
------------------------------------SLR---------------------
------------------------------NYSEDWARRHLA------------------
ADPDPSLLCEPCTGNSAT------------------FERTR------------R-E----
--GGFA-------------------QSITDLVSSSPTDN------------------LPP
LE-----------SM---------------------------------------------
------------------------------------------------------------
----------------------------------------PFGP----------------
--------------TQGQALPVHVLEVSL-------------------------------
--------------------SRYHNGSDPKGRV-----------SVVRERG---------
---------------------------HKV--------RVVSAMETHEL-------VLG-
HAARRRLF--------------KGLRRERRLRDTLKG-----------------------
---------------------------DFEATTKAFVGCAGTVISSDMKSASDLIPLSVA
SAIVDGLEASG---------------------------------------------RLLP
VEIAG--------------------LRACTGPQHL-------------------------
------------------------------------------------------------
------------------------------------------------------------
-------------------VYPDGSEITTR--RGILMGLPTTWAILNLMHLWCWDSA---
-----DRQYR----------------------------------LEGHP-----------
------------------------------------------------------------
------------F----------------------------------------------R
ATVRSDCRVCGDDLIGVGPD----------------------------------------
----------------SLLRSYDRNL-----GLVGMILSP--------------------
------GK---------HFRSNR------------------RGVFLERLLEFQTRKTV--
-----------------YEHAVIYRKVGHRRV----------------P----VDRSHI-
PVV----------TRVTVLNTIPLKG-------------------LVRASVLGRDDPPVW
--------------------WAAAV-------------------AESSLLSDYPRKKIFA
AARTLRPGLS------------------------------------------RQFRRLGI
PPFLPR------------------------------ELGGAGLVGPSD------------
--------------RVDAPAF-----------------HRKAISSLVWGS----------
----------------------------------------------------DATAAYSF
IRMWQGFEGHPWKTA---------------------------------------------
--------------------------------------ASQETDTWFADYKVTRPGKMY-
---------------------------P-----------------------------DRY
GFLDGESLR---------------------------------------------------
----T
>NP_660177.1_Saccharomyces_23S_RNA_narnavirus
--------MHHKVNVKTQ---------REVHFPMDLLQACGASAPRP-------------
-----------------VA-----------------------------------------
--------------RVSRATDLDR------------------------------------
-RYR--------------------------------------------------------
--------------------------------------CVLSLPEERARSVGCKWSSTRA
ALRRGLEELGSR----------------------------------EFRRRLRLADDCWR
A--ICAAVCT-GRKFPSFSVT----------------DRPARARLAKVYRMG--RRLLVG
VVCRGE--------------------------------SVVSDLKQECADLRRV------
IFEGSTRIPSSSLW---------------GLVGVLGWTSPERAMQLTF------------
----IGR-----------AL----------------------------------------
-----------PYG-----------------------------------SPDVER-RALA
SHAATLSIPAE------------------CHP---------------------NYL----
---------------VAAEQ----------------------------------------
-------------------------------FAKSWADD---------------------
NLPRKFRIYPIAVQESSC------------------MEYSR------------A-Q----
--GGLL-------------------QSFRKGFVGYDPAA-------------------PS
AD---------PDDL---------------------------------------------
------------------------------------------------------------
----------------------------------ELAKERGFSRIRASWYS---------
------------------------------------------------------TFR---
-----------------YRGELKSTNQSLEARV-----------AVVPERG---------
---------------------------FKA--------RIVTTHSASRV-------TFG-
HQFRRYLL--------------QGIRRHPALVDVIG------GDHRRAVET---------
-----------------------------MDGDFGLLRPDGRLLSADLTSASDRIPHDLV
KAILRGIFSDP--------------------------------------------DRRPP
GTSLA------------------DVFDLVLGPYHL-------------------------
------------------------------------------------------------
------------------------------------------------------------
-------------------HYPDGSEVTVR--QGILMGLPTTWPLLCLIHLFWVELS---
----DWAPARPNHSR-------------------------------G-------------
------------------------------------------------------------
------------F-----------------------------------------------
-VLGESFRICGDDLIAWWRP----------------------------------------
----------------ERIALYNQIA-----VDCGAQFSA--------------------
------GK---------HLESKT------------------WGIFTEKVFTVKPVKMK--
----VRVRSE--------------------------------------------------
PS-----------LKGYVFSRSS----------------------AFSCRMGGKGITGI-
-------RAARLYTIGAMPRWSRRIRD------VYPGSLEHR--TASQRYGEPVTVYRFG
RWSSAIPLRW--------------------------------------------------
AVRAPT------------------------------------------------------
-------------RTVGNPVQ---------------------------------------
-----------------------------------------------------------S
LPDWFTVGPAASSVAADSNA-----------------------------------FGAVS
RVLRRMFPG---------------------------------------------------
--------------------------LPRKLASAGI------------------------
------------------------------------------------------------
----P
>QBR53296.1_Culex_narnavirus_1
--------ASAKLRKGP--VVGTDRIP-----------KSSLSSPRG-HVGRKP------
---------------------------------------------------RKTVRPKPD
PLQG----------QAQRAWDVWRLA----------------------------------
-LFALMPSLQK----------------KGLDVR-KAKLAKKPVTAQRATQRAIQVLY---
------------------------------------KWLAGSFVRSGPEWTCKQIKEYA-
----------------------------------------------NYCRSRSLGDE---
-----------RTDAPRGFPV---------------------------------------
-------------------------------------------KGFEAGFIKAC------
-----------------------------------IMDPNAGGTALAQLAR---------
----VGR-----------AM----------------------------------------
-----------PMG-----------------------------------TTRVAV-AALR
KHRDTLTSTTV-------------------VP----------------------------
------------------EE-------------TQVNLR----LW------AERWTRDRL
AT----------------------------------------------------------
-GARAREGTTTSFSRAAS------------------ASVSA------------A-D----
--GGQL-------------------AELRQLPRFVDHRQM--------------------
------------------------------------------------------------
-------LRDLLL-----------------------------------------------
---EEQGFDL---------------DGD----D-------IFLSATCDEGD---------
-------------------------------------------DLQLLAD----------
-----------------------CAIETARDRCMEGSPIPMVA-TTVLELG---------
---------------------------MKA--------RVVTKPPAWAV-------VAG-
DACR----QSVWPLLESDRRI-DLSGARPNTESLDRF-----------------------
---------------------------HDNLAHSLVGAATPQFFSADLTAATDLMPFSVS
WSLWDGLCDGL---------------------------------------------GAAA
DAPLR------------------LLGRYLLGPVTV-----------------------GY
P---------TLAAIEEHDR----------------------------------------
------------------------------------------------------------
-----------------LYQAGEPTEIVSV--RGCMMGLPLSWTLLNLYNLAVADMA---
------------------------------------------CSPVG-------------
----------------------------------------------------V-------
-----------------------------------------------------------V
QVGVAPAIARGDDLVAAIPP----------------------------------------
----------------GEADRYEELI-----ALTGGEANR--------------------
------LK---------SFRSAT------------------AFVLAERTFRVETQEIP--
---D------------RVRGLPRGWRWRRVSRFG---------------------DPAL-
PP-----------LLTREHQPGLKGQPSRNL--------------EGAREVVGIRM----
-------------SVDLPLRALIAGSASFAGGAAVPTYISLPP-AATSCLSEFEGTRFYP
AVARGLLSVH--------------------------------------HHLVSEMRRSAV
PLFYPR------------------------------ELGGGGFPH---------------
------------------PGG---------------------------------------
------------------------------------------------------------
------------------------------------------------------------
------------------------------------------------------------
------------------------------------------------------------
------------------------------------------------------------
-----
>UVX28919.1_Ustilaginoidea_virens_narnavirus_2
--------MRKRLPAYPF-------------VTVKGPFRRGAPTPVGKTAGAR-------
------------------------------------------------------------
--------------RSRTGVPSRRTGGH-----------TRELWKAVWCGLISCGIG---
-TYVGAWEMR--------------------------------------------------
------------------------------------RWLSKAVARNGWLETARTLKGVC-
----------------------------------------------GELRAAALEQR---
-----------KASLPSGSHF---------------------------------------
--------------PLQLLRW---------------------------------------
-LD--------------------------------RRLSLKGKLAFSR------------
----IAR-----------AL----------------------------------------
-----------PCA-----------------------------------PQSVIR-EAVD
RHVNTLSSRHV-------------------TP--PRV---------------LEEI----
------------------KQ----------------HVY--------------TLLRGKF
QN----------------------------------------------------------
-----CTSFSVPSSSSAV------------------VEAGR------------A-A----
--GGYN-------------------SYVAGLARPAWLKAR-GGARA----------GRPT
DI----------------------------------------------------------
------------------------------------------------------------
-----------------------------RD--EPSKLARAFEDTLNRKIS---------
-------------RAKYHLYPTISS-----------------------------------
------------------AERNMASATSLLLRQSVGERVVHHA-SVIAELG---------
---------------------------MKA--------RIITIPPAALFA---RGDLVR-
--------QVIWRVVQDNIA--QILPYAPHTEDAI-------------------------
-----------------------------LARLGSYRHASKVFLSADLTCATDGFGHDAI
VAVCDGLRK-----------------------------------------------AGLP
DFLYR-----------------DLRESLGVGQQPHYVR----------------------
------------YRLSDMSE----------------------------------------
--------------------SGRRS-------------CRARYT----------------
-------------------VVDGAVEVPKS--RGSLMGTPCSFLILSLLNHFMSDRL---
----------------------------------------------GPPR----------
------------------------------------------------------------
------------------------------------------------------------
-------IICGDDLAAVTHR----------------------------------------
----------------DNVPSYAQRA-----RDVGSELHE--------------------
------GK---------SYRSKV------------------GFVFCEAYALSGPGGVG--
-------------------------------------------LLSFRP---PSLKEFV-
---------------------------------------------RGGNGVMSQHS----
--------------------------------------------------VDSSSFNRLA
RCARTIYRKQ-----------------------------------------RLVATKKGR
VPELPA------------------------------ILGGLGHPCK--------------
-------------GRLKVPRF---------------------------------------
------------TRLQV-------GELY--------------------LCENAGHNGPHD
PTKYTRPLLVPA----------------------------------------------IP
QNRKEFRR------------------------------IRGQLGEVVSGRVVDDP-----
--------------------------QPGDGFI-------------------SNRDVDAY
VSMCTNVGYLAAGEK---------------------------------------------
----F
>QIR30302.2_Plasmopara_viticola_lesion_associated_narnavirus_23
--------MRVRLAAYPF-------------VTVKGVLPKSSPKPTMKVAGRR-------
------------------------------------------------------------
--------------RPQRKVPSRRMPVH-----------TKKLWEATWCALISCGVG---
-TRKGAWEIR--------------------------------------------------
------------------------------------KWVSLASDRMGWEQTARSIKDVC-
----------------------------------------------NALRTSALEGR---
-----------RATLPATHHF---------------------------------------
--------------PRRLLSF---------------------------------------
-LN--------------------------------HRLTVKGKLAFSR------------
----LSR-----------AL----------------------------------------
-----------PAA-----------------------------------SDEMKK-EAVS
AHAFNLQDRHV-------------------TP--KFL---------------LESI----
------------------EE----------------HVR--------------SLLKGAF
QQ----------------------------------------------------------
-----TSSYSTPSSAAAV------------------VEKSR------------K-D----
--GGFN-------------------GVLAEHARAGWRGVGKGLTRG----------GRTG
TD----------------------------------------------------------
------------------------------------------------------------
-----------------------------GEHFETSKLAAHFEHATQHRIR---------
-------------SDKFTMYPTSVS-----------------------------------
------------------AERNLAFATAHLLRSAVGKQVVHHA-SVVAELG---------
---------------------------MKA--------RVLTLPPAAVFA---QGDLVR-
--------QVLWPALVARIP--QILPYAPHTEEAI-------------------------
-----------------------------LQRLGGFV-PGRVYLSADLTKATDGFGHDAI
LAVVKGLRR-----------------------------------------------AGFP
SHLAS-----------------QLESNLGVGHDVHYVR----------------------
------------YNRSQLTK----------------------------------------
--------------------RAWLE-------------LQQRYP----------------
-----------------VNEDGETINVPKQ--RGTLMGTPCSFSILSILNHWMSDRL---
----------------------------------------------GSRR----------
------------------------------------------------------------
------------------------------------------------------------
-------IICGDDLAAITHP----------------------------------------
----------------DNVSSYSQRA-----AAIGSELHQ--------------------
------GK---------SFRSQI------------------GFVFCEAYALLSREGG---
-------------------------------------------LKSFRP---PSLKEFV-
---------------------------------------------RDGNGVMCQHA----
--------------------------------------------------VDPSSFNRLA
RCARTLYKRQ-----------------------------------------RAIATKKGR
FPELPA------------------------------VLGGLGHPCK--------------
-------------GKLKVPAK---------------------------------------
------------ARAWI-------RELY--------------------LCENPAHNGPHD
PTRWLSVLSYPA----------------------------------------------VP
LDRKGFRE------------------------------RVSQVRAWLDAKKIDEP-----
--------------------------QPGDKFS-------------------TNREISAY
SSLCANLTYLAGG-----------------------------------------------
-----
>QIR30294.1_Plasmopara_viticola_lesion_associated_narnavirus_15
--------MRVRLPAYPF-------------VTVKGVLPKSSPKPVAMLAGRR-------
------------------------------------------------------------
--------------RPQRKVPSRRMPVH-----------TKKLWEATWCALISCGVG---
-TRRGAWEIR--------------------------------------------------
------------------------------------RWVSLASDRMGWEEVARSLKAVC-
----------------------------------------------SELRSSALEGR---
-----------RARLPKAHHF---------------------------------------
--------------PARLLSF---------------------------------------
-LD--------------------------------RRLTVKGKLAFSR------------
----LAR-----------AL----------------------------------------
-----------PAA-----------------------------------SEKMKK-EAVS
THARNLSARHV-------------------TP--KAY---------------LESI----
------------------EE----------------HVR--------------YTLRGAF
QQ----------------------------------------------------------
-----TSRYSVPSSSAAV------------------VEADR------------K-S----
--GGYN-------------------KVLADLARAGWRGVAAGYTRS----------GVPT
DT----------------------------------------------------------
------------------------------------------------------------
-----------------------------QYWKETSKLAHHFEHSTQQRIR---------
-------------SDKFNMYPTTVS-----------------------------------
------------------AERNMGFATALMLRKAVGVRVVHHA-SVIAELG---------
---------------------------MKA--------RVITVPPASVFA---QGDLLR-
--------QVLWPALVSRVP--QILPYAPHTEEAI-------------------------
-----------------------------LQSIGQWV-PGMVYLSADLTRATDGFGHDAI
LAVIRGLRK-----------------------------------------------AGLP
AFLCA-----------------ELESNLGVGPDVHYVR----------------------
------------YSKSQLTQ----------------------------------------
--------------------QTWQE-------------FGKRFG----------------
-----------------VNEDGETVDVPKV--RGSLMGTPCSFSILSILNHWMSELL---
----------------------------------------------GRRR----------
------------------------------------------------------------
------------------------------------------------------------
-------IICGDDLAALTHP----------------------------------------
----------------DNVSTYARRA-----CAIGSELHQ--------------------
------GK---------SFRSKI------------------GFVFCEAYALTNGGG----
-------------------------------------------LRSFRP---ASLKEFV-
---------------------------------------------RDGNGVMCQHG----
--------------------------------------------------VDATSFNRLA
RCARTLYKRQ-----------------------------------------RVIATKKRR
YPELPA------------------------------ALGGLGHPCK--------------
-------------GRLRIPAA---------------------------------------
------------GRAAL-------FELY--------------------LCENTAHDGPHD
PTRYVSTLTYPA----------------------------------------------VP
ASRREFRE------------------------------RVSQVRSWLDDKRIDEP-----
--------------------------QPGDKFA-------------------TNREISAY
ASMCANLTYLAGG-----------------------------------------------
----G
>UHR49707.1_Sanya_narnavirus_6
--------MRVRLPAYPF-------------VTVKGREPKSSPKPVTLVAGRR-------
------------------------------------------------------------
--------------RPQRYVPSRRMPVH-----------TKKLWEATWCALISCGVG---
-TRRGAWAIR--------------------------------------------------
------------------------------------RWVSLAADRMGWEEVARSLKAVC-
----------------------------------------------TELRSAALEGR---
-----------RARLPKAHHF---------------------------------------
--------------PARLLSF---------------------------------------
-LD--------------------------------RRLTVKGKLAFSR------------
----LAR-----------AL----------------------------------------
-----------PAA-----------------------------------SEKMKR-EAVS
THARNLAVRHV-------------------TP--RAY---------------LESI----
------------------EE----------------HVR--------------HTLRGAF
QQ----------------------------------------------------------
-----TSHYSVPSSSAAV------------------VEADR------------K-G----
--GGFN-------------------KVMADLARAGWRGVASGYSRS----------GVPT
ND----------------------------------------------------------
------------------------------------------------------------
-----------------------------PSWKETSKLANHFEHSIQQRIR---------
-------------SDKFNMYPTTVS-----------------------------------
------------------AERNMSFATALMLRRAVGVRVTHHA-SVIAELG---------
---------------------------MKA--------RVITVPPASVFV---QGDLVR-
--------QVLWPALLRRIP--QILPYAPHTEESI-------------------------
-----------------------------LQRIGQWV-PGMVYLSADLTRATDGFGHDAI
LAVIRGLRK-----------------------------------------------AGLP
AFLCA-----------------ELEGNLGVGPDVHYVR----------------------
------------YQRSQLTQ----------------------------------------
--------------------QTWQE-------------LGKRFG----------------
-----------------VNEDGETVDVPKM--RGSLMGTPCSFSILSILNHWMSQLL---
----------------------------------------------GQRR----------
------------------------------------------------------------
------------------------------------------------------------
-------IICGDDLAALTHP----------------------------------------
----------------QNVSTYAQRA-----SAIGSELHQ--------------------
------GK---------SFRSRI------------------GFVFCEAYALTNGGG----
-------------------------------------------LRSFRP---ASLKEFV-
---------------------------------------------RDGNGVMCQHG----
--------------------------------------------------VDATSFNRLA
RCARTLYKRQ-----------------------------------------RAIATRKRR
YPELPA------------------------------VLGGLGHPCK--------------
-------------GRLRVPAS---------------------------------------
------------GRAAL-------FELY--------------------LCENTAHDGAHD
PTRYVSTLTYPA----------------------------------------------VP
TSRREFRE------------------------------RISQVRSWLDDKRVDEP-----
--------------------------QPGDLFA-------------------TNKEISAY
ASMCANLTYLAGG-----------------------------------------------
----G
>YP_009553634.1_Blechmonas_luni_narnavirus_1
--------MMLINPD---------------------------RGP---------------
------------------------------------------------------------
--------------YISR------------------------------------------
-AF---------------------------------------------------------
------------------------------------FWVISNLRARGLKAVIADLKGLS-
----------------------------------------------LWARATAIGS----
-----------ERSVKSFRAL---------------------------------------
-----------------SLEWF--------------------------------------
-----------------------------------GKLDRMGLCQLGR------------
----LGR-----------AL----------------------------------------
-----------PKA-----------------------------------DASFVE-DSIK
SYASAMQEDTG------------------PTP--------------------AHCLL---
------------------------------------RLR---------------------
------------------------------AYARAWARMIH-------------------
--PHTVPIPEPHTSTSAS------------------YLTSV------------K-D----
--GGQE-------------------AECLALPVPEYEVCLE---------------GLPE
KR----------------------------------------------------------
-------------------------------------------------LE---------
----------------------------------------TFIGPPRDEVG---------
---------VERDKSRLAYTPMVSLVASIR-------------KVDWLVAAFTAAGP---
-----------------YPLKGGGESKYPPVRL-----------AAIQELG---------
---------------------------FKV--------RPVTTHQVSEI-------IAA-
QHLR----QFLFQCLKKWKVTAPVMSGEKTRA----------------------------
-----------------------------IKEVVEAWEEGDVVYSSDLTSATDLCRQDAH
IAVLEEILLEW----------------------------------------------GFG
HRAVH-------------------IAHFALGPHL--------------------------
-----------------VDA----------------------------------------
------------------------------------------------------------
-------------------TAYKAGCFVQR--RGILMGNPLTWSLLNLVNFFCAAEA---
------------------------------------------LSPGGAIV----------
P--------------------------------------------------S--------
-----------------------------------------------------------I
RAAERKFRICGDDLIGCVDR----------------------------------------
----------------SVVVRYEEQL-----GYVGYQPSI--------------------
------PK---------SFVSEW------------------GGVFAETTFLLDRVVSL--
-------------KPEPFPALDKPRRLVESVS---------------------VRPRFL-
GD-----------FPSKILLPKPSGLALPL------------RIGPDCTASLSDIEEGE-
--------------------------------------------------HRQSRLDVMK
RAVGVFYPDM-----------------------------------------VSTLLKAGI
DPGAPR------------------------------GLGGAEL-----------------
------------------PWV---------------------------------------
--------------------------------------------------KGCRLSSSGR
AAAILASGNHLRGSALSHKSILAAALGAPYQTDYREVDDLVLGLLEDS--------APIA
SVGLSSPHA-----------------------------SLPGLPVWDVHSGEAEAYL---
--------------------------------------------------------RKEA
SLIEGSLRAMGVL---------------------PLIPKTHSKSKTVGRVGR--E-----
----V
>AAK20391.1_Acinetobacter_phage_AP205
--------MLNACDQ---------------------------------------------
------------------------------------------------------------
------------------------------------------------------------
------------------------------------------------------------
------------------------------------------------------------
-------------LK---------------------------------------------
-----------STSIPAFQSN-------------------------------V-------
--------------------------------------------------LSDV------
-----------------------------------LSLSDAADITVKHRI----------
----VSK------------------------FGE--------------------------
-----------PAG------------------------------------------SSLR
DVAFNNYKLFE--------------QHLGSIPQ-----------ITNLWQEGKEFF----
----------------FLRK-------------AKANLG--------------KWLKTFK
LD----------------------------------------------------------
-----YNSITVEFTPGES------------------YTSAT-------------------
--GHVSVFAKLSNLAHWT-CTADVVDDVCHLVYYNRGLKAAARKHIGL--------MVPI
EG----------------------------------------------------------
------------------------------------ESGFD-------------------
----------------------------------------TFSRHLMGVIS---------
------------------IVPGARG-----------------------------------
--------------------------------------------ASVPKNQ----ETD--
--------------------------------------RFIDVEPTFNM-------ILQ-
RWVA----GEITRCLTLAK---NHLGASRNINGKVVF-----------------------
---------------------------HDAQELHKEMIRDLSYATIDFSNASDSVLLWVV
QLLFPKHVSYV-------------------------------------------------
------------------------------------------------------------
-----------------LTQ----------------------------------------
------------------------------------------------------------
--------------YRSSTVQLGSDLIEPN--KLSSMGNGFTFEVMTLLLLSIGRIF---
------------------------------------------------------------
------------------------------------------------------------
------------------------------------------------------------
---DPTCRVYGDDVIIKA------------------------------------------
----------------EVADDFINTV-----SSIAFMTNN--------------------
------KK---------TFLKGL------------------FRESCGAFQFDTFDIQS--
----FEFEW------------------------------------------ADNFTDVI-
AIC----------NKLKLIIDAAQCNEAVI------------AILRNAHTVICECIPVLC
KGPQPPDFNLFLSQYVYDDNWKKKQM--------------------KSDLAITKLNRLVD
KQWGFFSATH--------------------------------HH-------PEELCYVNI
PVYVPR---------------------------RDSVHAGQNLFVDLSNLYAL-------
--RFTKSTVRGKGKWVNVPHW---------------------------------------
------------------------------------------------VTPVGSIYRASR
IRQQYPNIGELPTCY---------------------------------------------
---------------------------------------------W--------------
--------------------------SPHQLDLIT-------------------------
------------------------------------------------------------
----S
>AFN37815.1_Enterobacteria_phage_C1_INW2012
--------MAKKAGRGSD------------------------------------------
------------------------------------------------------------
------------------------------------------------------------
------------------------------------------------------------
---------------------------------------RLALNPDVHRTIVREVTSLVR
SLSH--------------------------------------------------------
-------------------------------------ESFRIKYL---------------
-----------------EEEW---------------------------------------
-LSKINDPESG------------------------LTPKERRAAAINKWLLTEERNART-
----NHRLIFD------STV----------IDGLNTDKFF--------------------
--------------------------------------------------------DTVR
RFVRGIIGDEP--------------------P----------------------------
------------------ED-----------------------LW--------RFGR---
------------------------------------------------------------
------------FSNGAS------------------TSKTR-------------------
LLGRAA-------------------QKFRDTADITLEAQ---------------------
------------------------------------------------------------
------------------------------------------------------------
----------------------------------------PYLKYFTEGLV---------
---------SELGPVEYRTVPGNIL-----------------------------------
--------------------------------------------FTVPKNA----LID--
--------------------------------------RVACKEPDINM-------YLQ-
LAVG----GFIRSRLRR-------------------------------------------
-----FGIDLNDQTK--------------NQELARIGSLTGELATVDLSSASDSITSALV
QKVVSDEWFVM-------------------------------------------------
------------------------------------------------------------
-----------------LDN----------------------------------------
------------------------------------------------------------
--------------LRCRETVIDGELHENH--MFSSMGNGFTFELESLIFLCMSRAA---
------------------------------------------AYHYG-------------
------------------------------------------------------------
------------------------------------------------------------
--VKGTISVYGDDIIIPS------------------------------------------
----------------PIVSQSQEPV-----RFAGLLFND--------------------
------KK---------SFNTGP------------------FRESCGAHWYNGIDVKP--
----FYLR-------EPINHVSRLIHFLNRLR------QWCSEDGICDP-----RFYPI-
-------------------------------WKKWSK--------LIPSNLKGGWD----
----------------------------------------------------------CE
RIDSLVSNCY--------------------------------------------------
------------------------------------------------------------
------------------PRLTLHKV----------------------------------
-------------------------------------------------SRDITTKDSGA
YLTWHNLKTVDPTSS-------------VEIEEILPLEKFVVRRYRTTR-----------
--------------------------------------GSPGPSGWDVSRRPLFPQE---
------------------------------------------------------------
------------------------------------------------------------
----L
>CAA27499.1_Enterobacteria_phage_GA
--------MFRFREI---------------------------------------------
------------------------------------------------------------
------------------------------------------------------------
------------------------------------------------------------
---------------------------------------EKTLCMDRTRDCAVRFHVYLQ
SLDL--------------------------------------------------------
-----------GSSDPLSPDF------------------DGLAYL---------------
--------------------------------------------------RDEC------
-LTKHPSLGDS------------------------NSDARRKELAYAKLMDSDQRCKI--
----QNS------------------------NGYDYSHIESG--------------V---
-----------LSGIL----------------------------------------KTAQ
ALVANLLTGFE-----------------------------------------SHFL----
---------------------------------------------N--------------
------------------------------------------------------------
---------DCSFSNGAS------------------QGFKL------------R-D----
--AAPF-------------------KKIAGQATVTAPAYD--------------------
---------------------IAVAAVKTCAPWYAYMQETYGDETK--------------
------------------------------------------------------------
----------------------------------------WFRRVYGNGL----------
------------------------------------------------------------
--------------------------------------------FSVPKNN---------
----------------------------KI------D-RAACKEPDMNM-------YLQ-
KGAG----SFIRKRLRS-------------------------------------------
-----VGIDLNDQTR--------------NQELARLGSIDGSLATIDLSSASDSISDRLV
WDLLPPHVYSY-------------------------------------------------
------------------------------------------------------------
-----------------LAR----------------------------------------
------------------------------------------------------------
--------------IRTSFTMIDGRLHKWG--LFSTMGNGFTFELESMIFWALSKSI---
------------------------------------------MLSMG-------------
------------------------------------------------------------
------------------------------------------------------------
--VTGSLGIYGDDIIVPV------------------------------------------
----------------ECRPTLLKVL-----SAVNFLPNE--------------------
------EK---------TFTTGY------------------FRESCGAHFFKDADMKP--
----FYCK-------RPMETLPDVMLLCNRIR------GWQTVGGMSDP-----RLFPI-
------------------WKEFAD---------------------MIPPKFKGGCN----
--------LDRDTYLVSPD-------------------------------KPGVSLVRIA
KVRSGFNHAF--------------------------------------------------
------------------------------------------------------------
------------------PYG---------------------------------------
-------------------------------------------------------HENGR
YVHWLHMGSGEV-----------------------------------------------L
ETISSARY------------------------------RCKPNSEWRTQIPLFPQELEA-
----------------------------CVL-----------------------------
------------------------------------------------------------
----S
>CAA23991.1_Escherichia_phage_MS2
--------MSKTTKK---------------------------------------------
------------------------------------------------------------
------------------------------------------------------------
------------------------------------------------------------
---------------------------------------FNSLCIDLPRDLSLEIYQSIA
SVAT--------------------------------------------------------
-----------GSGDPHSDDF------------------TAIAYL---------------
--------------------------------------------------RDEL------
-LTKHPTLGSG------------------------NDEATRRTLAIAKLREANGDRGQ--
----INR------------------------EGFLHDKSLSW--------------D---
-----------PDVLQ----------------------------------------TSIR
SLIGNLLSGYR-----------------------------------------SSLF----
---------------------------------------------G--------------
------------------------------------------------------------
---------QCTFSNGAP------------------MGHKL------------Q-D----
--AAPY-------------------KKFAEQATVTPRALR--------------------
---------------------AALLVRDQCAPWIRHAVRY--NESY--------------
------------------------------------------------------------
----------------------------------------EFRLVVGNGV----------
------------------------------------------------------------
--------------------------------------------FTVPKNN---------
----------------------------KI------D-RAACKEPDMNM-------YLQ-
KGVG----AFIRRRLKS-------------------------------------------
-----VGIDLNDQSI--------------NQRLAQQGSVDGSLATIDLSSASDSISDRLV
WSFLPPELYSY-------------------------------------------------
------------------------------------------------------------
-----------------LDR----------------------------------------
------------------------------------------------------------
--------------IRSHYGIVDGETIRWE--LFSTMGNGFTFELESMIFWAIVKAT---
------------------------------------------QIHFG-------------
------------------------------------------------------------
------------------------------------------------------------
--NAGTIGIYGDDIICPS------------------------------------------
----------------EIAPRVLEAL-----AYYGFKPNL--------------------
------RK---------TFVSGL------------------FRESCGAHFYRGVDVKP--
----FYIK-------KPVDNLFALMLILNRLR------GWGVVGGMSDP-----RLYKV-
------------------WVRLSS---------------------QVPSMFFGGTD----
--------LAADYYVVSPPT----------AVSVYTKTPYGRL--LADTRTSGFRLARIA
RERKFFSEKH--------------------------------------------------
------------------------------------------------------------
------------------------------------------------------------
--------------------------------------------------------DSGR
YIAWFHTGGE------------------------------------------------IT
DSMKSAGV------------------------------RVIRTSEWLTPVPTFPQECGP-
------------------------ASSP--------------------------------
------------------------------------------------------------
----R
>CAA56475.1_Pseudomonas_phage_PP7
--------METLSSAQLRDVVSSEL-----------------------------------
------------------------------------------------------------
------------------------------------------------------------
------------------------------------------------------------
------------------------------------------------------------
------------------------------------------------------------
-----------GLPVPTQLPH---------------------RELGG-------------
------------------------------------------------------------
-VEK-------------------------------SPEQFAKEYFLYNLLRKVEP-----
----FSR---------KEEV----------------------------------------
-----------PDSVXR---------------------------------------ASLI
AFANAEHNCRVMNQC-------------------GRY--------YSVVNEELELL----
----------------FSEA---------------SRLAKILI---------SRWLSDFW
PD---------------------------------WE-----------------------
---------EARFTGGAS------------------RLSSR------------KFSLPAL
KLAGFS-------------------------------------------ERGQLSITAPA
L-----------------------------------------------------------
------------------------------------------------------------
----------------------------------------PYYRLYREGIT---------
------------------------------------------------------------
-------------------ASDRGYTIVDDSRF-----------DFVAKTA---------
----------------------------KAV-------RFIAMEPELNM-------LLQ-
KSVG----DTIRAALRK-------------------------------------------
-----AGIDLNTQRL--------------NQDLAYHGSVFRNLGTIDLSSASDTLSIELV
RQYLPKRFLRY-------------------------------------------------
----------------V-------------------------------------------
-----------------LDL----------------------------------------
------------------------------------------------------------
---------------RTPYTSVGGKKHRLE--KVASMGNGFIFELQSLIYAAFAHAM---
------------------------------------------TLVVG-------------
------------------------------------------------------------
------------------------------------------------------------
-GRECDIAIYGDDIIVSE------------------------------------------
----------------CVVEPLMQFL-----EWHGFCPNL--------------------
------DK---------SYWGGD-----------------PFRESCGKHYFAGRDVTP--
----VYVK-------GALDNLPALFRLFNSLK------RWEEQTGIRIPDTIALVLSYI-
PK------------RDRVLVPKTYSITAGL------------------------------
------------------------------------------------------------
------------------------------------------------------------
--HFPA-------KGCVF------------------------------------------
------------------PRT---------------------IYVRRYQRLIR-------
------------------------KGRYMTE---------------EQVDISKRLDDEVR
YVDWLRNPPEAL----------------------LPLEVWRRFSHRAR-------HHGLP
RERKRYRCV----------------------------SSLEASSVWSS------------
-------------------------------------------Y----------------
----------------EDW-----------------------------------------
-GEMA
>ADH83385.1_Caulobacter_phage_phiCb5
--------MTKSYVD----------------------------------------FFLE-
------------------------------------------------------------
------------------------------------------------------------
-VYQAVMKD---------------------------------------------------
---------------------------------------YLMIYPSDRKDVERDMSRLQ-
----------------------------------------------LLVQQRGFG-----
-------VI--TLDLPALGKA---------------------------------------
------------------------------------------------------------
-LDKSLSLGHLH------------------LDGTPLCRRKSRSSRLPRLF----------
-WGFWNR-----------VF----------------------------------------
E----------PCG----------------------------------------------
--------------------------LLRSDPDINSILF-------------LRQL----
--------------CYLGKK--------VRLDCSKNRVYDSVSEFF----RLDRSLRDSS
CD---------------------------------WSNDDLD------------------
-----FQGRSLSLTDHTV------------------YPRSTPL----------E-D----
LLGVNL--------------------------------------------EDTPRSAYPM
LD-----------SV---------------------------------------------
------------------------------------------------------------
---QRTADAIFSLFGSFDPRE-------------------GFAKHGPGAVS---------
--------DLRRDKDSKYLFPTWPEKLSSVFPIDEWGYHSYSAWIDNLLG----------
-----------------LSRKHMPSGHEPPSKL-----------IAVPKTQ---------
----------------------------KS--P-----RLIAAEPTAHQ-------YCQ-
QNLR----SWIEDRVSQ-----TFLSRSISFRDQTH------------------------
-----------------------------SGRAALKASRDQEHWTIDLSSASDCVSTWLA
ERLLRSNESLI------------------------------------------RAVHSVR
TRWIS-------------------------------------------------------
------------------------------------------------------------
----------------------------------------------------NDI-----
-------------------DSKSPAHYRLK--KLFTQGSAITFPLQTVFYYTICLGV---
-----LLHKR------------------------------------GLKVS---------
------------------------------------------------------------
------------YRN--------------------------------------------L
KAVTGEVRIFGDDIIVPK------------------------------------------
----------------DCGADTVRCL-----SYLGFKVND--------------------
------SK---------TFGTGK------------------FRESCGVEGYDGYDVTP--
--------------------------------------------------------AYV-
---------------------------------------------LSIPTALGPAA----
-------------------------------------------VASNIEVSNNFHRKGFW
HVAALLKRIG----------------------------------------------ERNP
LSRVPV---------------------------VGPAVGASGWTSFVGTDLSGFKTR---
---ENHNLQRTE-VLVPMPMA---------------------------------------
------------------------------------------------KIKITPTEGNAS
LFQYFTENPAPD------------------------------------------------
-------------------------------------------TKWVAGVRGRPATSLRR
---R----------------W-----DPIMNYA---------------------------
------------------------------------------------------------
----S
>ANN12897.1_Zygosaccharomyces_bailii_virus_Z
------------------------------------------------------------
-------------GRVQI------------------------------------------
--------------HVNEILA---------------------------------------
-MFHG-------------------------------------------------------
---------------------------------------VKNAAQKDAQMKEEKARKLMK
QQVELARQEF----------EERIKHVRPFQGLMLLTGSFKE----QSDRVHEMARQE--
-----------WMSLPDTEKSSDYDAW-----AQAWWATRKDGEIFAV---------LES
TVMT------EEFLEFFSQHWLFE--------------------------ADRL--TWSR
RFKQSVSRYGYG-----------------------FNKEKKIDTKFKNLKKINN------
----IQK---------HPPL-----------VGRG-------------------------
-----------PCQRN----------------------------------------LFFE
NTLRSMGGSEV--------RA-------------------------------IDLY----
------------------KN---------YGRFGGSRVDSI------------LYMKNFD
KKYPTL--DLD------------------WKSNKEWCFEIFGK-----------VNHIKL
FDMEYCLDVPDVPSDTSPG-----------------ITYKR--------LGFIK-K----
--ADALPVCL---------------SHLRDVLKKIEK-----------------------
------------------------------------------------------------
------------------------------------------------------------
------------------------------------------------------------
--------------HELQTLPEIAW-----------------------------------
---------------------------CIAGRP-----------KFTELNK--------A
-F-------------------------QKVY-DRQSVGRSIWVSDMEEA-------ILS-
RHFTRYID--------------KNITGTPTFHKIMIN-----------------------
-----------------------FDKVKDAKHLQNWVEQYDYIIEADYSKFDSSVPACVV
RKAFQIFKELF---------------------------------------------VSFD
HTTATVYD---------------FLIENFLNSKV--------------------------
------------------------------------------------------------
------------------------------------------------------------
-------------------DLSDGRLLQKF--GGVPSGSGFTSIIGSICNYIMLDTC---
-----FMKM-------------------------------------G-------------
------------------------------------------------------------
-----------------------------------------------------------L
DKNRWSAIVYGDDCLIGIKK---------PLHK---------------------------
----------HEDSAFKIRKLMLKFMQ----LLFDITLDP--------------------
------KD---------------------------------TKLVCEKYVSVIIPEYD--
--ED--------------------------------------------------------
TT-----------NGTSLLKPSKITRIE-----------------KEPDTFLLSNS----
--------------------------------------------------SSHRWWYSFE
KTWKFLGYSL------------------------TCDGRLIR-----------PTRDVLA
RIYNPE-----------------K------------------------------------
------------------PVK-------------------------SWDEHV--------
-----------------------------------------------------TLLKMAY
LENYENAHTRNR---------IY-------------------------------------
--------------------------------------HYLMDAWWVIHH----------
-------------------------GCP----------------------------QRAL
PDVDYTVSK----------------------------------------------GRCF-
----H
>BAT50982.1_Yadokari_virus_1
--------MSR-------------------------------------------------
------------------------------------------------------------
------------------------------------------------------------
------------------------------------------------------------
------------------------------------------------------------
------------------------------------------------------------
-----------CSSFPSLGDP---------------------------------------
-------------------IW----------------RTSAAKFGPPIEDGTAL------
-LKDGYLYVS-------------------------PKDFRTIASVSAS------------
----YTK-----------AKKRFYR-ES--------------------------------
-----------PPS--------------RNHPDSKS----------AWRRTQRDNKKRVD
NLYQGIQSVEPHLG-------------FADDVH-TAF---------------LKFMYR-P
RS--------------LTKQ--------DEKVLANIRIP--------------DYILDHP
KASKTL------------------------RLPKQLPLVYSHGREPTWIEDRRDPFLTPY
ALKRKMLKLEPTPTGSTRI-----------------VPTSS------------D-D-PFV
LTGPTK---------------FNPLSKLKYKLMDWNSTPS--------------------
------------------------------------------------------------
------------------------------------------------------------
-----IDRVLLDKAISFTVNELSSIKFQPLNYQQVVSSK-QFLKNRHHDTG---------
-FTGPGF----SDKVDLVTNPAFRS------------------FAEKY------------
-----------------RHSSN-PATFKLFWKT-----------EALKESK---------
---------------------------ASFM-P-----RLIFGGSIENE-------IAER
RSLQVFAQ----------------------------------NLKDSRWNT---------
--FSRIGITNPELQ---------------KLYYYHNFHKDHVAYATDYSSQDVKLPSIIT
DASKRVLSR-----------------------------------------------LAQQ
QGLSPHQVN-FI-----------ALARDRVKQFFA-------------------------
------------------------------------------------------------
------------------------------------------------------------
-------------------VTTTGEVFFLE--SGVPSGLYFGAEGNTINHRILKHYE---
----DLNAQK--------------------H---------------GFM-----------
------------------------------------------------------------
-----------------------------------------------------------S
PSLKTVDSHYGDDFLRSMKDNSL-------------------------------------
--------------SRIYRSNFKKIQQLSH-KHTGMTVTTDLLH----------------
------ERPLDHHE--SAFLRRS-------------------------------------
--------FTKFTF-------------------------------------ADNTEQVV-
PI-------------------------------------------YDPIRVEQKWL----
----------------------------------------------QPHAIVSTPQESFD
RSLGYLFLSG--------------------------------ANNK--------------
------------------------------------LYSTISLYMNYLIKNF--------
--------------EIKVPGV---------------------------------------
---------------------------Y------------------------KDMTLDSL
TRNYYTMNGRPSRSASLYVD----------------------------------YESFMP
STTKSVI-----------------------------------------------------
---------------------------PLD--------------------------LVSK
NILKSPIFQDDSLAL---------------------------------------------
----Q
>ALO50127.1_Penicillium_aurantiogriseum_foetiduslike_virus
--------MSR-------------------------------------------------
------------------------------------------------------------
------------------------------------------------------------
------------------------------------------------------------
------------------------------------------------------------
------------------------------------------------------------
-----------CSSLPSLGPN---------------------------------------
----------------------------------SIYRTSAASHGPTPTMDSPL------
-FKDGYVYVD-------------------------IKTYRRLAKIGKH------------
----YSN-----------AAKFTHR-ES--------------------------------
-----------PKQ-----------------AESKT----------AFRRQQRSNAKNIR
KAQKYINSIPVHNS-------------FLNDTH-SEY---------------LRFLLN-P
VA--------------LSED---------KKTIQKSRIP--------------KSITSHP
KFNNDL------------------------INPRQLPIYYGDKDHRSWVNDRRDPFLTSF
ALKHSLAIEEERPHGTQ-------------------LKSSG------------S-D-PFV
FVGSNT--------------RYVHNDKLAYILRSWHNTTR--------------------
------------------------------------------------------------
------------------------------------------------------------
-----LDRKLLDLAIKKTVADYAPVKFKPMTYNEVITSQ-QFLKNRAHDTG---------
-FSGIGF----NDKFSLATNPSFVA------------------FQEKF------------
-----------------EKTKNHPATFKLFWKT-----------EALKESK---------
---------------------------ARFV-P-----RLIFGGSLESE-------IMER
KQFQNFSK----------------------------------SMKDSRWNI---------
--PSKIGISNIEFP---------------KLYRHHHFDKGWTAVAVDYSSQDVKMPRAII
DARTRVLAR-----------------------------------------------LSQL
NGYSISATN-KV-----------VNAAKTVSHFNV-------------------------
------------------------------------------------------------
------------------------------------------------------------
-------------------LTPTGEVFYLN--SGVPSGLYLGAEGNTINHTIIGNYL---
----DLAMK---------------------------------------------------
------------------------------------------------------------
-----------------------------------------------------------F
TPSKVVDSRYGDDWLRSFKPTRQ-------------------------------------
--------------NLHYLNSRDKLFNIVD-THLNMKTTVDLWN----------------
------DHPLDHHE--PAFLRRS-------------------------------------
--------FTKWT--------------------------------------VNGTRQVV-
PI-------------------------------------------FDADRTLAKWV----
----------------------------------------------IPHSIVRTPQDSFD
RSLGYLMLCG--------------------------------AN----------------
----PK------------------------------SYGLIHNYMDSLIRRY--------
-------------PEITVPQV---------------------------------------
---------------------------Y------------------------STMTLTTL
TRDYYTQLGKPSFTSPVPDD-----------------------------------HHFLP
NYVPTQRLS---------------------------------------------------
---------------------------PEDKAKISFLSG-----------------LSHR
DILLSGDIEENPG-----------------------------------------------
----P
>BBB86807.2_Yadokari_virus_2
--------CENLAAK----------------------------------------WL---
------------------------------------------------------------
------------------------------------------------------------
-MFAAITHVRKDT-----------------------------------------------
------------------------------------------------------------
------------------------------------------------------------
-----------GRGVPCGGTN----------------NISKTRHVGF-------------
---------------------------------------------KHSSDSGTV------
-VERASLRGHKEWRKFGNK-SGYC------SSGGAAGRSSNQNLKFKD----------GR
SIT-VARNRVTNMMGKAHALHFIY--------------------------DNID------
-----------PSQ----AR------------------------------------VTLR
RASEKMWREEL------------LRSDGINSPY-KHEAD-AL----------TRFL----
----------------VGKP----------GAKKVGELQDWNR-WPRNLEHGDRWLEAWL
RDNP-------------------------WATKDIYGREYQTEPY----------GFSLK
IDKGAQGWTEAKMKDWSS------PVV---------SLHARDLRRA---VKIVS-DRYAG
VLGEYM-----------------SATQVRE------------------------------
-------------SA---------------------------------------------
------------------------------------------------------------
----------------------------------------EYKKTKNKSLGFFGS-----
---------LGNNKLEVAQHPKFKS------------------AVREFMTL---------
---------------------NLPAFHMAFPKP-----------ETLKISK---------
-I-------------------------TKKG-P-----RMIVGAALEME-------FVER
MATQKFAL----------------------------------SMIENRWSL---------
--NSKIGIHNN------------------EWNRLYETVAGGRILAVDYSFQDLRMPREIT
AHSISLRTDKL--------------------------------PK-----TFKYQGRNYE
TSDIQ------------------RALTHGSAASFV-------------------------
------------------------------------------------------------
------------------------------------------------------------
-------------------VGPAGDIWKRE--HGVASGMYNTAPVNTTNHEILNSYT---
-----LLRM-------------------------------------GLKPI---------
------------------------------------------------------------
-----------------------------------------------------------E
IVNEVKENQYGDDWLAALGDKISDGR----------------------------------
----------------VTIKKYEREC-----KKLNMEFTY--------------------
----------------DAFLERAPVQG----------PIPNNIVFLQRSFERMADGKVT-
-------------------------------------------------------ARFL-
-----------------------------------------------PNRMMAKFM----
----------------------------------------------TCHSDIKSARQSYE
RALNMLNLTG--------------------------------------------------
--NAPH----------EFKI-------------ISTYIESLGYKP---------------
------------------PKY-------------------ADVMKAHYLE----------
-------------------------------------------------HPDDSMESVGR
IEVVLSDLYNQT------------------------------------------------
--------------------------------------GIEGSKHWQEGQSETRTLV---
--------------------------LPDGRRIEIKGSD---------------------
------------------------------------------------------------
----E
>BBB86810.2_Yadokari_virus_3
---------EKLAAK----------------------------------------WL---
------------------------------------------------------------
------------------------------------------------------------
-MFAAITHVRKDT-----------------------------------------------
------------------------------------------------------------
------------------------------------------------------------
-----------GRGVPCGGTN----------------INSKTRHVGS-------------
---------------------------------------------KHNSDSGTV------
-VERASLRGHKEWRKWGNKGSNFC------STGGAASKREVQTLRFKS----------GK
KID-VARNRTSNMNGKAHALHFIY--------------------------DNID------
-----------PSQ----AR------------------------------------VTLR
RVSERLWRDEL------------LRRDGISSPY-KHESD-AL----------TQFL----
----------------VGKP----------GACKVGHLADWNR-WPKNLNHGDKWLEAWL
KMNP-------------------------WATRDQWDREYQTEPY----------GFSLK
IDKGPEGWTEAKMKDWGS------NIV---------SLNPRNLRRA---VKLVA-DRYSI
VLGRYM-----------------SGTEVRE------------------------------
-------------SK---------------------------------------------
------------------------------------------------------------
----------------------------------------EYKKTKGKSLGFFGA-----
---------LGANKLEVAQHPKFRA------------------AVKEFMAM---------
---------------------NLPAFHMAFPKP-----------ETLKISK---------
-I-------------------------TKKG-P-----RMIVGAALEME-------FVER
MATQQFAL----------------------------------SMIENRWEL---------
--NSKIGIHNN------------------EWNRLYNTVAGGRTLAVDYSFQDLRMPREIT
AHSISLRTDKL--------------------------------PK-----TFRYQGQTFD
TAMIQ------------------RALTHGSAASFV-------------------------
------------------------------------------------------------
------------------------------------------------------------
-------------------VGPAGDIWKRE--HGVASGMYNTAPVNTTNHEILNSYM---
-----LLQM-------------------------------------GMKQS---------
------------------------------------------------------------
-----------------------------------------------------------E
VVNEVTENQYGDDWLAKLSDKIADGR----------------------------------
----------------VTIKKYAKEC-----HDLNMEFTY--------------------
----------------DAFLERAPREG----------PIPNNIVFLQRSFERMKDGKVT-
-------------------------------------------------------ARFL-
-----------------------------------------------PNRMMAKFM----
----------------------------------------------TCHSDIKSARQSYE
RALNMLNLTG--------------------------------------------------
--NAPH----------EYNI-------------ISTYIRHLGYTP---------------
------------------PSY-------------------EEVMRTHYLE----------
-------------------------------------------------CPGDSIESCGR
IEVVLSDLYNQM------------------------------------------------
--------------------------------------GIEGSKHWQEGQKESRTLV---
--------------------------TPDGKRVDVTNSS---------------------
------------------------------------------------------------
----E
>QDB74994.1_Neofusicoccum_parvum_narnavirus_1
--------LPTIGRV----------------------GPRILVEPSSTLEQRLEDYFCEN
RSVADVFERRVHPS-----FLER---YLGT-RSAPQFLSDLCPRDQQQVLLRNLYFKVSE
VFKR----------RLRQRLDNRGLNQ------------VRSWFHTANAAVLA-------
-YYCTADSPCD----------------------------KQVDRLTRWALENCANNYAQ-
--------------------------------------------------FQSDFKSLK-
----------------------------------------------KGMRKSFALTGRID
SYQCK------AHMVPYYDLF------------KQKKGFSSPAELGR-------------
----------------YVLTWC--------------------------------------
------------------------------------------------------------
----QTR-----------AT------------GMA-------------------------
-------------------------------------------------DQVMVR-RSLE
KFKRTVQEPSE--------------RVLIPEP--------YL----------LDAT----
------------------------------------RMA---------------------
------------------------------------------------------------
-VNTMGVHAVISVGTTAC------------------LESTR------------G-K----
--GGKT-------------------AFLQHTLAKKRVLRF--------------------
------------------------------------------------------------
------------------------------------------------------------
----------------------------------------QYNMETLEPTA---------
------------IEPRPVRTPHDVL----------------SWAVQSVLH----------
-----------------------HPTYVRCVRV-----------HSVVEPS---------
----------------------------KA--------RTITVAPYAYQ-------VIM-
GVLAHMYQ--------------ATLQH-KHVKSGL-------KADRHLWRF---------
--VQKVLNPQS------------------AEWQHLPEGATIYALSTDLSEATDFGNLTVS
RQIWQFLIKLSSVH------------------------------------------EGFP
TGLAV------------------LGKTLYNGARFFFV-----------------------
------------------------------------------------------------
------------------------------------------------------------
-----------------PDQAGNYQLVSRQ--RGWMMGDMMTKVILTIAHDAICRMS---
------------------------------------------------------------
------------------------------------------------------------
------------------------------------------------------------
--RLQVYSLVGDDEIALSAST---------------------------------------
----------------HQLEMNISNLQTI------FKVSE--------------------
------ED---------TYISCH------------------LAFYCEEGTLVPQRASS--
---------------------SNHVQMRRGEE-----------------------LSYL-
DY-----------PRFRLLLPQISEVD------------------AYSMSNSGRFS----
-------------LLGKEARWVDN--------------------------VNPRARKLFT
RASLLQHILV-------------------------------------------PQEPDCI
SPYTPI------------------------------EIGGDGAMPHSAGFL---------
-----ARVVAD---KSRNPRE---------------------------------------
------------------------------------------------------------
----------------------------------------------------------VI
FRMASLMS-------------------------------GTTGHRYVRSDRTDK------
------------------------------------------------------------
------------------------------------------------------------
----V
>YP_009388579.1_Wilkie_narnalike_virus_2
--------LEVLLER----------------------------------------YFTSF
GGCANLFYKKVPIS-----FLRKNSVRFHH-EEVP-YLSNLSRAMQFRYLRKSVWPQMSP
VFYQ----------RLYRAVSAGRLTT------------IESWFNTAEAMCLP-------
-FFLLGVDSHTEYSC--------------------------VDHITRWSLANCANGYAS-
--------------------------------------------------FIKTIKTFK-
----------------------------------------------KCLRKHLFSGEPID
TFRHGSS----RTCSP--------------------------------------------
-----------------YLKW-----------------------------AKVV------
------------------------------LGSIPEQQTALRAQAVALLT----------
----QTR-----------AS------------GLA-------------------------
-------------------------------------------------DHRMMM-QSIT
KFKSVVTTPYE--------------HIQMDEPV-------------------LSRM----
---------------------------------IHPRMRRCV------------------
------------------------------------------------------------
-----LNNAKLGTGPSAI------------------RGFPR------------S-S----
--GGQN-------------------LALAKTCTMTID-----------------------
----------------------------------------------------Y-------
------------------------------------------------------------
----------------------------------------TYDLRSLSVTS---------
------------TENRRISNSRDVL----------------DYCISQALN----------
-----------------------NRQKVTEVTL-----------SVVNEPS---------
----------------------------KA--------RTITVGDYALV-------QLL-
NVAAHIFK--------------DVCCTQP-VRSGM-------RADRHLFNF---------
--VWKDLHPQNTLWDD-------------MGWSYETKGMPIHALSSDLETATDYANPSVG
RQIWDCLISGLEIQY----------------------------P------------ESSP
RALLE------------------LCRDLHVGPRTV-------------------------
------------------------------------------------------------
------------------------------------------------------------
-------------------YYQKIFFCTKL--RGWLMGDPMTKVILTLAQEYVLFRS---
---------------------NA-----------------------GR------------
------------------------------------------------------------
-----------------------------------------------------------G
PTGRLVGSIVGDDLVILSRLR---------------------------------------
----------------HHLGWYLDDL-----RSLDFRVSD--------------------
------DD---------TFISSD------------------FMFYCEETSRVPQGPGQ--
-------------------SVVARTKYSHGTS-----------------------CGYI-
DT-----------PRIRLLIPTRPDED------------------RFSNTNLGRFS----
-------------LLGKEYQWCLG--------------------------NNSDLAPLFR
RAIGYQNCLV-------------------------------------------PQDADTQ
CPFMPV------------------------------EAGGNGSYTTDTAFW---------
-----SKLVL---RRSKDPRT---------------------------------------
------------------------------------------------------------
----------------------------------------------------------TH
FRVNQLLSN-------------------------------EYAYRWIRSDR---------
------------------------------------------------------------
------------------------------------------------------------
----P
>QIR30314.1_Plasmopara_viticola_lesion_associated_narnavirus_35
--------DEKTFDTDQE------------FNELLASISRALRTGEA-PRS-----LTWT
YDYANLFTTRVR------------GRPLH--KHNKSHIVDILRRRTF------WYNRLKS
NMKL----------MVKHLIDRDELLK------------LKEILHTVDGVICQLIVSFPE
-CLMAPDGHS---------------------------AYTVTDQITNSIISSCLLNYSK-
--------------------------------------------------VVREIKAFR-
----------------------------------------------KKFRRACFE-----
-----------KVPFPKEGYR---------------------------------------
-----------------HMSW-----------------------------LVPI------
-IDFYNDGYY-------------------------SRNSKEKMFRVCTFA----------
----QSR-----------ST------------GLA-------------------------
-------------------------------------------------DKKMVN-DTVQ
EFLDTVTTPGE------------------FSP--------------------NETL----
------------------LE----------------SIQ--------------EVTTDLV
FD----------------------------------------------------------
-ADSISAHFRASMSTSAC------------------KESSR------------K-N----
--EGKF-------------------GFLRKLVSDNIIPV-------------------PE
EP--------SP------------------------------------------------
-----------------------------------------------------------E
NEGGTIGTPLWWRAFRKAKN----------------------------------------
------------------------------------------------------------
-----------------------RDADVFDVNV-----------AGIRENG---------
----------------------------KC--------RVVTSGSFYKD-------VLL-
QPFSHLTI--------------EMAKCNPVLEQGF-------KAARLGWEF---------
--ILSVNNLDPKRGEI-------------------LFEDEVSAMSFDLAKATDWPTHESG
RAVMRPILEKM----------------------------------------------GLA
ADVID------------------VILDVWVGEKNL-------------------------
------------------------------------------------------------
------------------------------------------------------------
-------------------YRNKQFVGKMV--RGIPMGDPLTKTNLSLVHPIASLYA---
------------------------------------------RKKIGRHIV---------
------------------------------------------------------------
------------------------------------------------------------
----VLGTGNGDDGNQIASGPLRY------------------------------------
----------------KYFDYFLEGC-----ALLGYEISV--------------------
------DD---------TFITDD------------------WMTYCEEVFRIPIDRFH--
-------------------TVLNSCRIDDSRI-----------------------SPYL-
DH-----------PKGRLIIDTRKDRQ------------------DYSSDPKGKYT----
-------------LMGKELEWVGKD-------------------------GTKAISFLYS
VSSAMQDVCL-------------------------------------------GLADRYE
PVYLPR------------------------------QIFGTGKPP---------------
------------------PLW---------------------------------------
-----------------------------------------------------------D
VESWCNAIRSQR------------------------------------------------
--------------------------------------------KWPKFLTISAMKE---
-------------------------TLGYMEAN---------------------------
------------------------------------------------------------
----F
>BDB16246.1_Aspergillus_creber_narnavirus_1
--------NPTSISTQEH-----------LWCRLVEVLAQSVSLGES-PIE-----LGWD
YDARSLFSPRLK---------DRNGKRIDYMRSHDRRVLALLKYDTY------WYKRLPK
SGKN----------KVKKLVQSKQGRST-----------LKEIINTCDGVLVSLLLSVPE
-SF---------------------------------GSYSYTDRMISSIMMNCFHSYSK-
--------------------------------------------------FQKGLKEVR-
----------------------------------------------KQVKYQHMTGKKIT
L----------RDDLNRTFSF---------------------------------------
--------------------------------------------------VSPL------
-ISILNKSK--------------------------ERRSKSIIFRLACFV----------
----QTR-----------AT------------GLA-------------------------
-------------------------------------------------DKRMSE-ASIE
SFLETVTVKRE------------------FLP--------------------DDTL----
------------------KE----------------SIR--------------MVQDLVL
GQ----------------------------------------------------------
TDLGQNPEFRISASSSAC------------------YENSR------------R-K----
--GGKF-------------------EYLSRIVRKSGMEI-------------------PD
LA----------------------------------------------------------
-----------------------------------------------------------E
GRPGALGNLAYQTAKQLAER----------------------------------------
------------------------------------------------------------
-----------------------KDESVRCVNV-----------AAVRENG---------
----------------------------KA--------RVVTSGSFWKE-------SAL-
QPYSHLTI--------------HLLKTIKNIRNGL-------RAAKLGWKA---------
--IESLHYLEN------------------DTEFLYQWMEKVFVYSTDWEKATDKPTPQMA
GQVVLPILRGM----------------------------------------------GVP
DEDIR------------------MIEFYWLSPKEL-------------------------
------------------------------------------------------------
------------------------------------------------------------
-------------------FRRGKHIGTLV--CGVPMGDPLTKTCLSLAHPICDLYA---
------------------------------------------RL----------------
------------------------------------------------------------
-----------------------------------------------------------K
THEKGIEEGNGDDTIAFSTST---------------------------------------
----------------MYFEEHARAA-----KMLGYDTSE--------------------
------LD---------TFVTED------------------WGTYCEEWIHRPMHKSN--
-------------------TVKTAMKVGNLDL-----------------------LPYL-
DV-----------PKIRTVIATAKDRQ------------------DFSSDVSGKIT----
-------------LVGKESEYTRKL-------------------------KKSPYRVINS
VVSSIQDTIL-------------------------------------------ATVHQSL
PYHLPR------------------------------QVYGLGKPA---------------
------------------PDW---------------------------------------
-----------------------------------------------------------N
VYTWLSAIKAGP------------------------------------------------
--------------------------------------------EWKIPVYYHTFKVFNL
---------------------GRSDVLPR-------------------------------
------------------------------------------------------------
----G
>QHD64824.1_Erysiphe_necator_associated_narnavirus_1
----------------------PDD--SVQWNCVLQALVRAVRTGSP-EKET----ISWT
YDHESLWSPRLV---------DTRGFKVNQFKCSQQTFVSLLATRTY------WYKRLPA
SGRH----------RVRKLCLDNSGRLF-----------LRDILNTVDGVLMSLIFSFPE
-MFLKE-------------------------------GYALSDRITSSIMMNCFHNYSN-
--------------------------------------------------FQKKIKKVR-
----------------------------------------------KDVKKAMLS-----
-----------KEEIPIDDSF---------------------------------------
----------------RDMSF-----------------------------LVRP------
-LQCFNTMA--------------------------KSSSKEKMFRTAMFV----------
----QTR-----------AT------------GLA-------------------------
-------------------------------------------------GKEQVN-ESIE
SFLSAATQKRE------------------FKP--------------------NALL----
------------------ER----------------CID--------------EVIDELL
AK----------------------------------------------------------
PYLGTNPEFKMSMSTSAC------------------RESSR------------A-N----
--EGKF-------------------GYLKTLVRDAEVTI-------------------PP
LK----------------------------------------------------------
-----------------------------------------------------------E
GIPGTLGKWLWPEAAEKLLS----------------------------------------
------------------------------------------------------------
-----------------------GDSSVMEVNV-----------AAVRENG---------
----------------------------KA--------RVVTSGSFWKD-------VAL-
QPFSHITL--------------HLIKQLDNLRSGL-------KASRLGWRF---------
--IEKIVRQPNDRG---------------GVNWIFDSKDPIYLYTSDWAKATDAPTPEMG
WRVTGRLLEKA----------------------------------------------GLD
QYSLE------------------VVKRYWLGPKKL-------------------------
------------------------------------------------------------
------------------------------------------------------------
-------------------MLRGKCVGTLV--NGIPMGDPLTKTNLSLAHPIADRYA---
------------------------------------------RYMLGCL-----------
------------------------------------------------------------
------------------------------------------------------------
----SKEEGNGDDTAAISDNF---------------------------------------
----------------LYGKYHLEAA-----VALGYEASP--------------------
------QD---------DVTTTD------------------WGTYAEEWFHLPTSNIN--
-------------------STKWGNRFKNSLL-----------------------LPYL-
DT-----------PKIRVCIGTQKDRI------------------DFSSDPTGKVT----
-------------LLGHDQEYFKLS-------------------------DPGPHHTIYS
VASAFQDICL-------------------------------------------STIDDHR
PLFLPR------------------------------QVNGVGKPP---------------
------------------PQW---------------------------------------
-----------------------------------------------------------S
VESWLNIISRSR------------------------------------------------
--------------------------------------------TWHAKYYIAAMKEFCE
---------------------GTRGVTGY-------------------------------
------------------------------------------------------------
----R
>BCH36633.1_Aspergillus_fumigatus_narnavirus_2
---VDGLLMQVVL-----------------------------------------------
------------------------------------------------------------
------------------------------------------------------------
-AFPGSPEFQNW---------------------------NRLDQIQRSLIAQLLDDYFKD
-------------------------------------------QSPDRVLTYEKVKRVR-
----------------------------------------------KDIKMHGFNPVSDM
S----------HVQVPRELSA---------------------------------------
--------------------------------------------------LRVA------
-LSLI------------------------------RGKTPLSHLQVMIMS----------
----QTR---------ASGV----------------------------------------
-----------PPR------AVYD--------------------------------RTLA
KTKAILTTPSS-----------------------------------------KELY----
---------------ELVKG----------------PLARAT----------DHFYSDLL
VRLGTT-----------------------ESREQFF------------------------
--QSCIEASKVSLSDSGE------------------FFTPT--------------D----
-VGGKL-------------------EASRRVLHANRE--------------------IPE
IN---------------------------------LHTGEETGRILTPANS---------
------------------------------------------------------------
----KQGERLFHWACG------------------------MFRD----------------
------------------------------------------------------------
-------------------RENIYSSNSMSCRI-----------SLVAELG---------
----------------------------KY--------RTITVSSLQHA-------LLL-
HPMSHIGL--------------KILEVIPSSQSGI-------GAANHAWNF---------
--FKRLSHKNPSASFIF------------------KEDIESSVLSTDWESATDYCDPYIA
GAMLNRLLYRL----------------------------------------------GVP
QWYRE------------------TVLFALTAPRQV-------------------------
---------------ETLDR----------------------------------------
------------------------------------------------------------
-------------------NGCPIEVFYTS--RGVLMGDPVTKVVLHLHHLIGAKIA---
--GLLLQDVFIDNILDEEDI-----------------NMSNFRLPNGAL-----------
------------------------------------------------------------
------------FDTSVGLGEDLPSLRFQ----GYGIFLEKTRERLLRYGRRPKK----V
EAFQHIGAEVGDDEIGVSTCPE--------------------------------------
----------------YPAAELTVFS-----EFLGVKVSE--------------------
------ED---------TSINPR------------------FGNFAEDLVILPDGYEQ--
-------------------TYRYAQQTSDFRN-----------------------MAFL-
DV-----------PKLRLAIDIRPGRM------------------NHSSTNDGKAG----
-------------MLGSRLAWLP---------------------------RDSPVRVMWE
VFNLFQDINL-------------------------------------------GLIRDDK
FAYLPT------------------------------ALGGYGKPI---------------
------------------PFG---------------------------------------
-----------------------------------------------------------H
APNFEAFAIRYK------------------------------------------------
------------------------------------------------------------
--------------------------------------------------------QGTH
AGLARELVRRANS-----------RFREYTVE----------------------------
----N
>BCX55509.1_Cryphonectria_naterciae_splipalmivirus_1
------------------------------------------------------------
------------------------------------------------------------
------------------------------------------------------------
--------------------------------------------ITHCLLCNLIPDYFRD
------------------------------------------AADITRLTTFEKVKQLR-
----------------------------------------------KAIKRVGFNPTGDL
S----------QIEVPREISF---------------------------------------
--------------------------------------------------FERI------
-LSFIG-----------------------------QQKRPVDLYRVATLC----------
----QTR---------GGGV----------------------------------------
-----------PPP--A----VYL--------------------------------KTLL
KIRTVLTEPVN--------------------P--------------------EEFL----
----------------LVRP----------------LIRPSI----------MRIHNQVL
DRLGSA-----------------------TQIERFW------------------------
--SRCLDEAKISLSDSGE------------------FFTSS------------E-S----
--GGKL-------------------ERARQILHSVET--------------------IPV
RS---------------------------------LHTG-EILKMATPSEL---------
------------------------------------------------------------
----GPGEALFYWALN------------------------EFSD----------------
------------------------------------------------------------
-------------------RESVYERNVMSVRV-----------SLVAELG---------
----------------------------KF--------RAITVSHLAHA-------VLL-
HVLSHVLL--------------KYLSAVPSSESGV-------KAANHAWNF---------
--FKRLSHKNPSANFI-------------------FGDKDVYLFSTDWEQATDYCNQMTA
QAILNNLCQVL----------------------------------------------GIP
GYYRQ------------------TCVFALCAPRQI-------------------------
---------------EEISQ----------------------------------------
------------------------------------------------------------
-------------------ENKTLERYFTT--RGELMGDPVTKVILHYYHLVARESA---
--VMALDAIRATLMQDPLEIPAAPRRETGDYSVGEIPTMSSFRLPEGVTR----------
----------------------------------------------------MG------
---------SSYFDPDFGLDDVIETYDYT----KLN-LVEEGNKILQSYGYTPISRDDLL
QDHHYISSEVGDDEETASDSK---------------------------------------
----------------AFIAIQQVFH-----QLYGMKVSL--------------------
------DD---------TSINSR------------------FGNFAEDLIILPDGYGQ--
-------------------TYLSSRKTGAYLD-----------------------MSFI-
DI-----------PKIRLAIDIRPMRM------------------DHSATNDGKAQ----
-------------MIGSRQRWIP---------------------------LESGFRGQYE
VFNLFQDVNL-------------------------------------------GLIRDRK
YPYLPS------------------------------ALGGYGKEP---------------
------------------PFR---------------------------------------
-----------------------------------------------------------N
YENFERFSKAFK------------------------------------------------
------------------------------------------------------------
--------------------------------------------------------QGSH
SGLLRNIVRRTNR-----------YISALQRGE---------------------------
----Y
>QJT73724.1_Botrytis_cinerea_binarnavirus_1
GD-----LVTPQF-----------------------------------------------
------------------------------------------------------------
------------------------------------------------------------
------------------------------------------------------------
------------------------------------------------------------
------------------------------------------------------------
-----------ISEMPQWLRQ---------------------------------------
----------------FGPIW-----------------------------AETA------
-----------------------------------RTQGHRYDFLVGLLS----------
----QTR-----------GC------------GT--------------------------
-----------PPP-LV----VL---------------------------------QSKV
KFLHTITAPAP--------------------P---------------RNTESIAVL----
------------------RA----------------GIR--------------KVLSDLP
DQ----------------------------------------------------------
AFTGLSTKSRITVTTSAS------------------WENTR------------A-E----
--GGTI-------------------EHISELVYAGSAGVK-----------------VP-
---------------------------------IRNLDDGTVERYENLDTL---------
------------------------------------------------------------
----TTGEYIFWRCLD--------------------------------------------
--------------VVLKSPPEDLKRAFV-------------------------------
--------------------------------------------TVVKEPG---------
----------------------------KG--------RTVTKASAALK-------IVL-
DLVSRLCAE-------------PLKKGIASSQSGM-------GKSHHGWNF---------
-FLSLMTLEKREELFAVEKRDQR---EFAEYIERLDIYADLFVSSTDYRTATDYLHHDVA
REAGDGWMRKC----------------------------------------------GIP
PILRG------------------IVNMSCYTGRDIYFM-------------------GTG
P----------------LAQIGEAA-----------------------------------
------------------------------------------------------------
-----------------NDLGQNVRKVRLV--RGVLMGDPLTKVVLHMINILSRTIGVEM
VKPDFLQHNFDNPTE------------------------VAQAVLPSAVETSTVEADCSP
PSRRM----------RY-RSRLYQSTMNN-------------ILHNDE--DQIGTM----
--G------GAVWNPLDFLPSTEEEEVHG-DISFFEEIARESQELCTKYNV----PATTT
MPSKADGMEVGDDRVDTSRS----------------------------------------
--------------ALTLARILVVQE-----KVLGMSTSW--------------------
------ED---------TLISKR------------------IYNFCEVTNSLPADPDG--
-------------------SFDVCRRTGDFSK-----------------------LEYT-
DA-----------VILRIIIDCSKGES------------------SHSSTAVGKAG----
-------------MLAARVNT-----------------------------PRHEHRSSLH
LASYMQDGCL-------------------------------------------RTAYSAD
PKYLPS------------------------------IMGGSGHRPLFD------------
-----------------SPVN---------------------------------------
----------------------------------------------LYLSVKAYRGGGY-
------------------------------------------------------------
------------------------------------------------------------
--------------------------------------------------------DRLY
GSATKEVKQCIEQ-----------LDDGIA------------------------------
----A
>QJT73728.1_Botrytis_cinerea_binarnavirus_5
------------------------------------------------------------
------------------------------------------------------------
-------------------------------------------DEFFDGEVT--------
-EFALSEQTT--------------------------------------------------
--------------------------------------------------FYEDLKRSR-
----------------------------------------------KMFKQVIHLDEPSR
GFSA-------MDEAPRWVSS---------------------------------------
---------------FLRPAW-----------------------------SRAV------
-----------------------------------KHDGFSRLYLAGTLS----------
----QTR-----------GS------------GT--------------------------
-----------PPS-LV----VL---------------------------------RSKR
KFLQSVQEQPP-----------------------------------KVSETQRALL----
------------------HA----------------SLN--------------NIIREVP
DH----------------------------------------------------------
IFTGLDTKARITVTGSAC------------------WEANR------------K-E----
--GGTA-------------------QAILSLMLKYDIMP------------------VP-
---------------------------------IRCMDTGKVLEWRNKDAF---------
------------------------------------------------------------
---ESIGTAIFYACLD--------------------------------------------
--------------EVLMTSPEELRKVYL-------------------------------
--------------------------------------------TVVREPS---------
----------------------------KA--------RVVTKGHAALK-------IVL-
DTISKICSW-------------PLKKGFASSASGM-------GKSHHGWNL---------
--FKDMTSEEMADLMFCEDRARRVEDAFNDHIDRTQYWQDLWFSSTDFQEATDRLVHSIA
QPIGSAWMKKC----------------------------------------------GIP
PLLQG------------------IVIGTCFQPRTVYFT-------------------ATG
P----------------LKHIGLPT-----------------------------------
------------------------------------------------------------
-------------------GGEDENKITLR--RGVLMGDPLTKVVLHLVNIIIRDLGQGM
SSGKIFKGFS-NSAE------------------------AHEAFIAGAM-----------
---------------------------------------------NDR--TPIPAM----
-----------LWNPLEYI--TDEPVTHVLDLDELTHLGRETSRIAEQQDV-----IITQ
ATSKVVGREVGDDRACLCRT----------------------------------------
--------------VFPLVASLMAQE-----KVVHMVTSW--------------------
------PD---------TSIRRK------------------SWNFCETTSGPLTDPSQ--
-------------------GFDFVRKTGDFSN-----------------------LGFN-
DS-----------VILRIISDVQKGSGD-----------------DHSSTQPGKMS----
-------------MLGSRLAT-----------------------------PRRENRKYWM
LASIFQDAML-------------------------------------------CTHKASE
PKYLPP------------------------------VMGGTGVTALFD------------
-----------------NPNN---------------------------------------
----------------------------------------------VFLYVLAYKGGSY-
------------------------------------------------------------
------------------------------------------------------------
--------------------------------------------------------RRIY
ATACGEMRDYLYN-----------LERGV-------------------------------
----Q
>BCH36656.1_Magnaporthe_oryzae_narnavirus_1
------------------------------------------------------------
------------------------------------------------------------
------------------------------------------------------------
-IFRMTTLC---------------------------------------------------
------------------------------------------------------------
------------------------------------------------------------
------------------------------------------------------------
------------------------------------------------------------
------------------------------------------------------------
----QTR-----------GL------------GYL-------------------------
-----------PDAI-----------------------------------------AQCR
RSAFRATVNRQ------------------PEP-------------LNPEMMHLQAL----
---------------AVKKRLS-A--GIPPMILSEERIH--------------SLPDEEK
EI----------------------------------------------------------
-FQDAFSRIAMPIKGSAS------------------LDTFV------------K-D----
--GGKI-------------------EDARQLLKLASENQW----------------KIPV
RD-------------------------------LNTHEIREYLSVSREPEE---------
------------------------------------------------------------
--MEDVSRPLFWI---------------------------SYQLFLNHWIRRGQW-----
-----------KEESEYHRFPTQVG-----------------------------------
----------------------EYQPDIMNAKI-----------VHISEPG---------
----------------------------KE--------RNLTKSHATYA-------WFL-
TPGAKLSQ--------------AILAVLPEHRAGL-------LESGHEWRH---------
--QKRISPLSDESGFV-------------YDSRTGKVYPEIRHVFKDWTESTDFISKSVG
YVHLRTFFDYV----------------------------------------------AFP
AAYGR------------------LILKTIVEPQPVV------------------------
----------EVVSHVAFDD----------------------------------------
---------------------------------------------------GDD------
-------------------IEPVEWTGSIN--EGFMMGNPITKTILHLVHESEHAVA---
---TLYLARR------------------------------------GLKFV---------
PNYKFGMPFDRARLDRNMPTEHSRLYLSSRTGRAHLPVGGQPMLVNVSLFDKLEQQYDDN
FVTF-SSSLEEHYDQILNLDDRLESTYSQ-TVAKLK-MSLPPDKLL---------AADQN
RNLHVIKSVVGDDEYTTTDSISLG-----PALIGF-------------------------
------------GP-----------------IINGIKLSE--------------------
------KD---------AGISKY------------------IGNYAEGWVINPPNAEA--
-------------------TFEATHRRHARSG-----------------------VPFTL
DM-----------VKLKYLSPVRKQSP------------------SWELDLESKLE----
-------------HLAEIASWT----------------------------DRSWFTYDFH
QCSLLLANAI------------------------------------------FDFEDART
FPYLFK------------------------------TEGGCGGAP---------------
------------------PYG---------------------------------------
-----------------------------------------------------------N
LDTVYSALFHYT------------------------------------------------
------------------------------------------------------------
-------------------------------------------------------RGRSR
RGIMGVMEEAVAV-----------NTGTLS------------------------------
----P
>QNN89179.1_Oidiodendron_maius_splipalmivirus_1
------------------------------------EQSDYTLSPAW-------------
------------------------------------------------------------
------------------------------------------------------------
-IFRASTLS---------------------------------------------------
------------------------------------------------------------
------------------------------------------------------------
------------------------------------------------------------
------------------------------------------------------------
------------------------------------------------------------
----QTR-----------GM------------GYL-------------------------
-----------PNAV-----------------------------------------AECR
RTVFRLTVNRE----------------LIDYP---------------ARLTRLQYL----
---------------AVQKRLQEG--GVAAKFLSEGRMG--------------KYRDEET
RL----------------------------------------------------------
LFEDVFSRIEMVLKGTAS------------------VDTFV------------K-D----
--GGKL-------------------EDARLLLNLAIRHKW----------------KIPI
RN-------------------------------LEDHSIEGFVEVVRETDS---------
------------------------------------------------------------
--ETDYSRPLFWL---------------------------SYQLILNHWVNREEW-----
--------------------PKTDEHLFMV------------------------------
-------------------NGEPYRPPVMDAQI-----------VHISEPG---------
----------------------------KE--------RNLTKSHAVLA-------WFL-
TPASKITQ--------------GTLAHLPEHRAGL-------LESGHEWRH---------
--QKRISALSDESGFI-------------YDPSTGKTRWEVRQVFKDWTESTDFICKAVG
WAHLKALLDYI----------------------------------------------GFP
SMYGR------------------LVLKTIVEPQPVV------------------------
----------EVTHRIQVEG----------------------------------------
---------------------------------------------------GEDI-----
-------------------VEPVEWHGSIN--EGFMMGNPMTKTILHLVHTSELMVA---
---KEFLRRR------------------------------------GLRFR---------
EPMKLARFPDQAQLDRE-ESQRDRTTIVT-------------LMLTDSAFYKIERSSLPN
WETFYDGDFQSYYASDDSLDDELVACYEE-TRIKLG-LIGSLGEYL---------IEDLG
RDLHLIQSVVGDDEHTTTDSISLG-----PCLIGF-------------------------
------------GP-----------------VINGIKLSW--------------------
------KD---------TGISPY------------------VGNYAEGWILVPPTAEA--
-------------------SFESVNRRHARSG-----------------------VPFTL
DP-----------VKLKLLSPVRKQSP------------------LWENDLESKMN----
-------------HLAEIASWT----------------------------DKSWFTYDYH
QMALILANVI------------------------------------------FDFEDARS
FPYLFK------------------------------TEGGCGGCP---------------
------------------PYG---------------------------------------
-----------------------------------------------------------N
LDTVYSALHFYT------------------------------------------------
------------------------------------------------------------
-------------------------------------------------------RGKSH
RAILGVMTEATQV-----------NLGALK------------------------------
----P
>ADO14116.1_Blueberry_latent_virus
--------AAYVADC-----------------------DRRGITPSA-KTNA--------
------------------------------------------------------------
--------------SLTEAVK---------------------------------------
-HYSANVR------------------------------------------DQILTTYCE-
---------------------------------------QENVQADLTRYAREKIQSFR-
------------------------------------------------------------
--DSGN-----QEESPVLEIS-------------------IRQQL---------------
--------------------------------------------------EQRL------
-ISLPLELRKF------------------------HMKQVPFGIPLHK------------
----RGR-----------------------------------------------------
-----------PSC---K--------------------------------------PLLT
KLSPELLLRRTQIGH-------------REKP--------PLGIRTELAQPPLKAL----
------------------EDCS--------RIGVLRSLAPQA----------DKLIPRSR
SK---------------------------------WEAGVRK--------------IIGG
GELKDWFKAKSMYRGGGN--L---------------FDALRLLSACDDYDGYTRLK----
--GNYS------------------VEAAREKLLLPSGLR------------------VPD
GV-------------GCVHM----------------------------------------
-----------------KNFNDEAS---------------------AGPLC------RAF
GIRRKAG---------------------------LKSRLEQFAWEIYDGIG---------
-----------NGDLDLGAIPPFLA-----------------------------------
---------------------------RVGYRT-----------KLVTGEK--------A
-M-------------------------RKIS-TGDSIGRAIMMLDAYEQ-------AFS-
SPIF----NVISDAV-------THLHSDPTS----------------GWRNY--------
----------------------LIRASSDWGKMYKEMRKAKVVVELDWKKFDRERPADHI
SFFIDVILSCF------------------------------------------APRTTRE
EKLLGAYR---------------RAMENALLHRVL-------------------------
------------------------------------------------------------
------------------------------------------------------------
-------------------VTDDGGVLTVD--GMVPSGSLWTGIIGTGLNILYIGYA---
-----LSDI-------------------------------------G-------------
------------------------------------------------------------
-----------------------------------------------------------I
SPLNYVPKCAGDDNLTFFSRD---------------------------------------
----------------YGDAAFKRLRVKLN-EMFRANIDE--------------------
------EDFIIHRP--PFFVTKA-------------------------------------
-------------------------------------------QAVFPP-----------
----------------------------------------GTDLSKGTSSILNQCK----
-------------------------------WVQFEGEI----IIDEAMGLSHRWEYRFQ
GKPKFLANYW------------------------LPDGRSIR-----------PATDSLE
RLLYPE-----------------------------------GLHQTIEDYEMAVLAM---
--------------VVDNPWN---------------------------------------
-----------------------------------------------------SHNVNHM
MHRF----------------------------------------------------CIVQ
QIKRQSMVG-----------------------------IKAEDVMWYSKLRGKEGEG---
------------------------------------------------------------
------------------------------------------------------------
----I
>AAA66600.1_Barley_stripe_mosaic_virus
------------------------------------------------------------
--------------------RDKQ------------------------------------
------------------------------------------------------------
-QFGMDVVK---------------------------------------------------
------------------------------------KF------------AVMSVTVVA-
------------------------------------------------------------
-----GPVL--TLSSPVVVTF--------------------GTSL---------------
---------------------------------------------IAVSLVKRL------
-LQEQPRVIAHDH-------EHYPGGSES------SSSSCATAPILRN------------
----LSRDQCD-----SENI------------GCSSSACS--------------------
-----------PSE--------------------------------IVKVTRQVV-EVER
GLYRDIFQDNE-------------------IP--------------SVMEEKLQKL----
---------------LYSEG---------------EKIRR--------------------
------------------------------------------------------------
-----RCQFEASTMHSRK------------------VKVPEVGTIPDIQTWF---D--AT
FPGNSVRFS---DFDGYTVATEDINMDVQDCRLKFGKTF------------------RPY
EF------------------------KESLKPVLRTAMPEKRQGSLIESVL---------
------------------------------------------------------------
----------------------------------------AFRK----------------
---------------RNLAAPRLQGALNE------------WHTIENVLK-------KAL
KVFFFEDLIDRTDHCTYESALRWWDKQSVTARA-----------QLVADQRR-LCDVDFT
------TYNFMIKNDVKPKLDLTPQVEYAA-------LQTVVYPDKIVN-------AFF-
GPII----KEINERIIRALRP-HVVFNSRMTADEL-------------------------
-----------------------------NETVAFLTPHKYRALEIDFSKFDKSKTGLHI
KAVIGLYKLFG-------------------------------------------------
------------------------------------------------------------
-----------------LDGLLKVL-----------------------------------
----------------------WEKSQY--------------------------------
--------------QTYVKDRNFGLEAYLL--YQQKSGNCDTYGSNTWSAALALLDC---
------------------------------------------------------------
----------------------------------------------------L-------
-----------------------------------------------------------P
LEDAHFCVFGGDDSLILFDQGY--------------------------------------
----------------IISDPCRQLA-----GTWNLECKV---------FDFKYPAFCGK
FLLCIDGK-YQFVPDAAKFITKL-------GRT----DVRDVEVLSEIYISINDNYKS--
-------------------------------------------------------YKDF-
------------------------------------------------------------
------------------------------------------------------------
------------------------------------------------------------
-----------------------------------KVLDALDKALVD-------------
--------------RYRSPYS---------------------------------------
-----------------------------------------------------------A
ISALVSLCYHIF-----------------------------------------------D
FNKFKLLF----------------------------------------------------
--------------------------------------------------------NCEG
KFVDKKLRKDFE------------------------------------------------
----W
>NP_597746.1_Tobacco_mosaic_virus
-DVTH-------------------------------------------------------
------------------------------------------------------------
--------------YLNRRYE---------------------------------------
-GFVMSTSSVK-------------------------------------------------
-------------------------------------------------------KSVSQ
EMVG--------------------------------------------------------
----GAAVI-NPISKPLHGKI---------------------------------------
------------------------------------------------------------
-LTFTQSDKEAL------------------------------------------------
----LSRGYSD-----VHTV--------HEVQGETYSDVSLVRL----------T-----
-----------PTPVSI-----------------------------IAGDSPHVL-VALS
RHTCSLKYYTV-----------------VMDPL-------------------VSII----
------------------RDLE--------------KLS--------------SYLLDMY
KV---------------------------------------------------------D
AGTQXQLQIDSVFKGSNLF-----------------VAAPKTGDISDMQFYY---D--KC
LPGNSTMMN---NFDAVTMRLTDISLNVKDCILDMSKSVAAPKDQIKP--------LIPM
VR----------------------------------------------------------
------------------------------------------------------------
-------------------------------TAAEMPRQTGLLENLVAMIK---------
---------------RNFNAPELSG----------------IIDIENTAS-------LVV
DKFFDSYLLKE--------KRKPNKNVSLFSRESLNRWLEKQEQVTIGQLA----DFDFV
DLPAVDQYRHMIKAQPKQKLDTSIQTEYPA-------LQTIVYHSKKIN-------AIF-
GPLF----SELTRQLLDSVDSSRFLFFTRKTPAQIE------------------------
-----------------------------DFFGDLDSHVPMDVLELDISKYDKSQNEFHC
AVEYEIWRR-----------------------------------------------LGFE
DFLGEVWKQ---------------------------------------------------
------------------------------------------------GH----------
------------------------------------------------------------
-------------RKTTLKDYTAGIKTCIW--YQRKSGDVTTFIGNTVIIAACLASM---
------------------------------------------------------------
----------------------------------------------------L-------
-----------------------------------------------------------P
MEKIIKGAFCGDDSLLYFPKGC-----EFPDVQ---------------------------
-------------------------------HSANLMWNF--------------------
------EA---------KLFKKQ------------------YGYFCGRYVIHHDRGCI--
------------------------------------------------------------
-------------------------------------------VYYDPLKLISKLG----
----------------------------------------------AKHIKDWEHLEEFR
RSLCDVAVSL--------------------------------NNCAYYT-----------
--QLDD-AVWEVH-----------------------------------------------
--------------KTAPPGSFVYK-----------------------------------
-----------------------------------------------------------S
LVKYLSDKVLFRSLFIDGSS----------------------------------------
------------------------------------------------------------
------------------------------------------------------------
------------------------------------------------------------
----C
