# Supplementary material for: Cross-species transmission of a novel bisegmented orfanplasmovirus in the phytopathogenic fungus Exserohilum rostratum
Source: Front Microbiol. 2024 May 23;15:1409677. doi: 10.3389/fmicb.2024.1409677 (PMC11153860; doi:10.3389/fmicb.2024.1409677)
Supplement: Supplementary file 3 [file Data_Sheet_1.ZIP › Fig.4 Lenarviricota-Pisuviricota-Kitrinoviricota.RdRp.alignment.trimmed.fa]

>Exserohilum_rostratum_orfanplasmovirus_1
EFMRAPTLNSRRLQGAKKPQEEKMPAMLASAGLEGLLSRLTSEELYTMPSANAALGYPRM
GVQHLVKLPDCGVMDSIIVAEEKGRFPTCSLTLVQ-QILRIMIRDPRFSESQDCTAATDF
HPEWLTRGFYEELVAR------LRFSKLFRLNALTT--TGQMMGDPTSFPPLMLVSLCAA
EMRAVGDDAVLPREELSATLSCFNHPTGLIAEIPLWPTSVLVAQASAFGGDDTFWKLSPY
YYGGIGLQHVKWLSYLSQ
>WMV69891.1_Plasmopara_viticola_lesion_associated_orfanplasmovirus_6
EFMRAPTLNSRRLQGASKPHEEKMPAMLASTGLEGLLSRLTSEELYTMPSANAALGYPRM
GVQHIVELPDCGIMDSIIVAEEKGRFPTCGLTLVQ-QILRVMIRDPRFSESQDCTAATDF
HPEWLTRGFYEELAQR------LRFSKLFKLNAATT--TGQMMGDPTSFPALMLVSLCAA
DLRAVGDDACLPREELSATLSCFNHPTALIAEIPLWPTSVLVAQPSAFGGDDTFWKLSPY
YYGGIGLDHVRWLSYLSQ
>QNQ74065.1_Plasmopara_viticola_lesion_associated_orfanplasmovirus_3
--MRAPVLNSRRLQGGPRPNEERIPAMMASSGLAGLMSRLTSEELYTMPSANAALGYPRA
GVQHIVSLPGCGVMESIIVAEEKGRFPTCSLTLVQ-QILRVMIRDPRFSESQDCTAATDL
HPEWLTRGFYEELAER------LRFPKLFYLNGLTT--TGQMMGDPTSFPPLMLVSLCSA
EMRGVGDDAVLPREELSAQMSCFNHPTGLIAEIPLWPTSVLVAQPTAFGGDATFWKLSPY
YYGGIGLQHVKWLSYLTQ
>QNQ74063.1_Plasmopara_viticola_lesion_associated_orfanplasmovirus_1
EFMRAFTLNSRRLQGGPKPCEERIPAMMSSAGLEGLMSRLTSTELYTMPSANAALGFPRV
GVQHLVVLPGCGVMETIIVAEEKGRFPTCSLTLVQ-QILRVMIRDPRFSDSQDCTAATDY
HPEWLTRGFYEELADR------LQFTKLFDLNCATT--TGQMMGDPTSFPALMLVSLCSA
EMRGVGDDALLPRIELSAEISCFYHPSGLIAEIPLWPTSVLVAQPSAFGGDVTFWKLSPY
YYGGIGLRHVQWLSYLSQ
>QNQ74064.1_Plasmopara_viticola_lesion_associated_orfanplasmovirus_2
EFMRASPLNSRRLQGGPKPTEEKMPAMLASQGLEDLLSRLTSEELFTMPSANAALGFPRT
GVQHLVQLPGCGVMENIIVAEEKGRFPTCSLTLVQ-QILRVMIRDPRFSDSQDATAATDY
HPEWLTRGFYEELANR------LAFSKLFDLNGLTT--TGQMMGDPTSFPPLMLVTLCSA
ELRGIGDDAVLAREELSVKVSCFYHPSGIIAEIPLWPTSVLVAQPTAFGGDPSFWKLSPY
YYGGIGLRHVQWLSYLSQ
>QNQ74066.1_Plasmopara_viticola_lesion_associated_orfanplasmovirus_4
EFMRASPLNSRRLQGGPKPTQEKRVAMLASEGLNGLFERLTSEDLFTMPSANAALGYPRV
GVQHLVSLPGTGVLDNLISAEERGRFPTCSLTLVQ-QVLRVMINDPRFSSSQDCTAATDL
HPEWLTRTVYEELADV------LEYHLLFYLHKRTT--VGQMMGDPTSFPPLMLVSLCAG
ELKGVGDDALFPRRELGAIVSSFFHKSGLLAETPMWPLSVLVAQVQSFGGDPSFWKLSPY
YYGGIGLAHAQWLAFLSQ
>WMV69892.1_Plasmopara_viticola_lesion_associated_orfanplasmovirus_7
EFIRATRLNSSRLQGGPKPKADKRVAIKVSKGLLDLVSRLTSEDLFTMPSSNAALGYPRT
GVQHLVSLPGTGVMDSIIVAEEKGRFPTCSLTLVQ-QVLRIMVKDPRFSYSLDATAATDL
HPQWVTQTVYEELADR------LQFTKLFDLNTVTS--TGQMMGDPTSFPPMMLVTLFSA
ELRGVGDDGLLPRPKLGGRLSSFWHKKALITEIPMLPLSVIVAQATSIVGDATFYRLSPF
WYGGVNVHHLQWLRYLSQ
>QNQ74067.1_Plasmopara_viticola_lesion_associated_orfanplasmovirus_5
QFMRAQDFNSKALQGGPAPTSEKVDALQSSEGIEGLVERLTSTELFTMPSGHAALGLSRT
GVQHLCSLPGVATLDKIISAEEKGRFPTCGLTLVQ-QILRVMVNDPRFSYSQDATAATDL
HAQWLTQTIYEELGRK------LTFNKLFDLNSLTT--TGQMMGDPTSFPPLMLHTLYAA
TVKGIGDDAQKPRVSMGGRLSCFHHPSSILAEEVYFITSTLVAQSAAIAGDPSFWRSSPY
YYGGVNVDNVSWLRYLSQ
>WND64008.1_Botrytis_cinerea_orfanplasmovirus_1
QFMRAQDFNSKALQGGPAPTSEKVDALQSSEGIEGLVERLTSTELFTMPSGHAALGLSRT
GVQHLCSLPGVATLDKIISAEEKGRFPTCGLTLVQ-QILRVMVNDPRFSYSQDATAATDL
HAQWLTQTIYEELGRK------LNFNKLFDLNSLTT--TGQMMGDPTSFPPLMLHTLYAA
TVKGIGDDAQKPRVSMGGRLSCFHHPSSILAEEVYFITSTLVAQSAAIAGDPSFWRSSPY
YYGGVNVDNVSWLRYLSQ
>WNA12649.1_Botrytis_cinerea_binarnavirus_6
QFMRAQDFNSKALQGGPAPTSEKVDALQSSEGIEGLVERLTSTELFTMPSGHAALGLSRT
GVQHLCSLPGVATLDKIISAEEKGRFPTCGLTLVQ-QILRVMVNDPRFSYSQDATAATDL
HAQWLTQTIYEELGRK------LSFNKLFDLNSLTT--TGQMMGDPTSFPPLMLHTLYAA
TVKGIGDDAQKPRVSMGGRLSCFHHPSSILAEEVYFITSTLVAQSAAIAGDPSFWRSSPY
YYGGVNVDNVSWLRYLSQ
>QZE12024.1_Sclerotinia_sclerotiorum_narnavirus_4
NFMRAESLNSRALQGGPRPVKEKIDAMRSSAGLVGLVERLTSDELFTMPSSNAALGYPRT
GVQHLLKLPGVSVLDRVIAAEEKGRFPTCSLTLVQ-QILRVMVQDPRFSYSQDATAATDL
HAQWLTQTIYEELAIP------LSFNKIFDLNSTTT--TGQMMGDPTSFPPLMLHTLYAA
TVKGVGDDAQKPRVSMGGRLSCFHHPTSILAEVVFFSTSNLVAQSAAIAGDPELWRSSPY
YYGGVGVAHVSWLRFLSQ
>WOW96584.1_Zymoseptoria_tritici_narnavirus_1
SFMRASNPNSRAIQGGPRPEDRKIDALTSSEGLEGLVERLTSTELYTMPSSNAALGYPRT
GVQHLVDLPGVSVLDNIIAAEEKGRFPTCSLTLVQ-QILRVMINDPRFSYSQDASSATDL
HAQWLTQPVYEELAEV------LRFEKIFDLNDATT--TGQMMGDPTSFPPLMLHTLYAA
SLKGVGDDAQKPRVSMGGRLSCFHHSSSIIAEIVYLSLSTLVAQAAALAGDPEFWRASPY
YYGGVGVDNVNWLRYLSQ
>UNG44322.1_Fusarium_asiaticum_narnavirus_1
SFMRASMPDSQARNGGPPVTAEKANAILASSGLEGLVQRLTSESLYTMPSSNAALGYPRT
GVQHLVQLPEVSVMSRIIVAEEKGRFPTASLTVIQ-QILRVMTNDPRFSYSQDATAATDY
HAQWLTQTIYEELAEK------LRFQKLFDLNSITT--TGQMMGDPTSFPPLMLHTLYAA
QLRGVGDDAQKPRVSLGGRLSCFHHPSSIIAEIVSLSTSVLVAQSAAVTGDPDLWRSSPY
YLGGVGVDHTAWLQYLSQ
>QZE12022.1_Sclerotinia_sclerotiorum_narnavirus_3
--------------------LSSRFAITWSSLLPAFRKRLMTDDLFTQPSNHSALGYPRT
GVQDLIGLAEEYTLDNIIYAEEKGRYPTCTLTLMQ-QVLRYFMNDPRCAYSQDATAATDY
HLHEMTILFYHKVIDR------LELDKLLNAERVTR--VGEMMGDPTSFPLLFVVSLYSL
DGALCGDDALLAQMSLGGRLQSYYHKRGLFTEIPYNPISVWSAQPVTASDRLRLWRWSPF
VEGGLALRTEKWLGYLGN
>UHK02569.1_Heterobasidion_narnalike_virus_1
NFVRTVIQDMTRLA------TSKYQALLLSKEYAGLVERLTSVNYPTDSSAGACLGYPRM
AVRDLVSTPRGPVLARVVTAPESGRFPTMTLVLVS-QLLRHLVHDRRTSYSQDLTSATDL
HPFWLQMAFYQRLLDD--------LPLLFVYALSTT--TGNPMGEAASFPLLPVVTAFAA
EVETCGDDAVTPLEECGGVMSIFLHERNLFKEIPRIPTKILVAQPTAVRQHLVTWSVLPN
YYGGINH-----------
>QNS31044.1_Insect_narnalike_virus_1
-----AWEECSRLRAAPYPKVERHLALQFSRHICDFIWRVCSEDPQIYPSTSACLEFPRT
GYQLMVVAPESDCIEAMLYADEKGRLPTCGPIILL-QPLRVLKRDPCCSYSQDLSFATDL
HPHWLGKEAYCALLRLGVPAELGVVEWLLKRRWNSK--RGAMMGDPTSFPVMSLCTRYAA
SIWSCGDDALIANESLGLKISSFYTPRGLFCEEPWCYISFWSCQASAYREFCRLLSYSKF
LMGGLDVIRQRHLGALAS
>ABM92659.1_Curvularia_thermal_tolerance_virus
QFAAS---------SSQSPEGNMDEQLRLKPLVIEYSKLNPPM-----------VEHSEN
LVADLLVQPHDVLGGRGKVTQHTKRLILMLSHKIL-GTTELLTSAWLAEYCLDARKYDAF
LDPWLIQIAINICREQGRDERYDARESLVAGNDGKR--VGTTSGHSHNTLLQSICTLIVG
YIESLGDDNITGTDMFGIDWSSFATTAVQYLGKYFTYLRLLYPTWLRLLGNYLLQGFMDW
L------CYEQWRDLVVL
>ADW82833.1_Heterobasidion_RNA_virus_6
SFQNI---------LPPTPRKELFAEGEVGPVMVEYMKTHPEV-----------MEHMPG
HVEDLLVTPQLNIGGRGKLTTKKKRLIFMTGHLLN-GVTELLTNAYRPDHCFDAAKFDSS
LPPWLIKISLNILRSAAWNPKYDAFQGLVYLDNGRN--GGSTSGHSYNTLMQSICTLVMI
YAEGLGDDQHTGMAIAGIDWTSFNTGRTQYLGKYFTFLRLYYPAWMRAVGHYALEGYLDW
L------SYEDWLGLVLI
>ACY56324.1_Fusarium_graminearum_dsRNA_mycovirus_4
IFISVAEARIRRLTRSSSPLASLRAAARLRPLIQQFVEIHGTP-----------FDKQYV
GVAQMIVEPHTVLGGRGKAVHQSQRLILMLSQLLC-GVTELLTSAYCADFCFDAAKFDSS
LDDYMIRDVVNLLRQQGMDDKYDAIQSLIQRDDGKS--VGTTSGHNHNTLIQSICSLVIA
YVETLGDDNLTATRIFGQDYTSFATYSLQYLGKFLTFVHMYYPTYQRALGNLLLNKLLDW
L------TFEEWVHLCLS
>AAA53090.1_Mushroom_bacilliform_virus
--------------KTGAPT----------AEIFRGIREVVEY-----------LGSDN-
------MTPSELVFIKQHSLEKVNRIIAAVGLIVT-RLLC---------CETDISGWDWS
VQQWELDSDARLRTQL--------HAYVVVMPDGQTVPGGQLSGDYNTSSSNSRMRVIAT
MIKAMGDDSF---GKMGHTVK------FEFCSQVFLGLGIAYPDFSKTLYRFL-------
-------QLMYYFRHLPS
>YP_009551566.1_Sclerotinia_sclerotiorum_mitovirus_2
AFTRHTATAFKLTRGQELPRLLISYVLTVLTGVIESYDSITRPPNGISIATSFSMNIPQE
KVSSL-LDPDKTLLRRISIKKDKERPFAIVDYSAL-TPLHVLGSIPQDCYSFDLTSATDR
FPIFVQEMVLAWLTSE--------VQAMVSTPNGFK--CGQPLGAKSSWAMFTLSHHFVV
QYKILGDDIVICDSQLGVEISTHVSENFEFAKRFGGNLPLFVSDKPRLVNNLVLMSNKPY
LFGGLAITLNKVLDDHPI
>YP_010799121.1_Sclerotinia_sclerotiorum_mitovirus_4
RFLETTIKYYKAVKHSGWPKKELRILLTLLLKIKPDYSTIDAPSMKSSPNGPATLSYPQ-
------INPKWTYTGKLSIVKDPERVIAMVDYFTL-KPIHKLSTLKCDRYSLDLSAATDR
FPLQLQKKLLSYIYEN--------ADLLTIDSDGYN--VGQPMGAYSSWAAFTISHHLVV
AYIILGDDIVIKNTRLGVDISTHVSKDYEFAKRWILMCELYNKQMHKMLYDFHYDELRAY
LLLSGGMKIIKWENDPNT
>YP_009121785.1_Sclerotinia_sclerotiorum_mitovirus_1_HC025
RYIGQTIKYMKTVRTDGFPTKELRFVLTLMNQLVVDYNSISSPSNKSSPMGKATLDHFQV
MIGEFL------GIGKISIVEDPERPIAMVDYLVL-RPIHKLRNLPQDRWSLDLTSATDR
FPISLQEKVIAGLLKD--------RDILVKLPTGYS--VGQPMGAYSSWTTFTLTHHMVV
HYILLGDDIVINHTKLGVDISTHVSKNYEFAKRWVLILSVFKGSQSKLLSQVEYEEIRKY
LILCLGLTLMKVRNMDEM
>APG77283.1_Wenzhou_narnalike_virus_1
SFVQAAAARTKAFLLPPIPTRKMSFAYSLKESFKKHRQLLCGEISFRHPSSSAHYEWSRE
FLRSEFDYPATLPCAKPQAILEP-RVITTGPPHLA-RMYQKYTHSVVTAVSGDYESATDN
LNPVLSSACLDEIWSVGLPIEDLANCTMSDCIGVQR--WGQLMGSPLSFPILCLINAAMT
RMTINGDDVLFYSASAGLKFSNYTSPDAMINSVLFVNLGLLFGVSDDLKKRAKIHRNLRL
LLGGLGL-----------
>YP_009344979.1_Wuhan_spider_virus_7
RFIHATWRCYRELSPPPRPSRDISLAYSLYEAMQKNLDLLTSEKTSPFPSLSACFERPR-
--EELLTFPFPILMVRRQAITEP-RVVSMGSAQAL-KGLQDLTGRPSEEVSGDYSSATDN
LHPELSEACFDELCNVDIPWPIRSFQGLTVDDDGQC--WGQLMGSPISFPILCLVNCAVT
RLKINGDDILFPLTRAGLAPSNYVSRRAVINSELYINLGLLKYEAQAFVEDNFLRSNHGL
LYGGLGLKLAAAFLMVDQ
>YP_009337787.1_Hubei_narnalike_virus_3
WFRIASRKVFFQLVTPPLPEQDQSLFYSLYRVLKRNRELLTDERRTPLPTTHASFHFSR-
--SELLTLPRTLISVRSEPILEP-RVVSCGDAQLA-RRYQRLVGSPFTEVSGDYDAATDR
LHPHLAQSAMDEFCRLGVPFEDRVQRSLT-----QT--WGQLMGSFLSFPILNLCNAAET
RLKVNGDDILFCIAQAGLIPSNYVSRRAMINSQMYLKLGLIRG----------LRYALPL
LKGGLGLRIASFLTCHNF
>YP_003104770.1_Cassava_virus_C
EYICSSVKEIRWQSDSPDPSQDVTLASSLVESLNKNRERLSKPARSAFPSQSASFARSI-
--GEIV----ENLEVRRSPVLEP-RTITMGPAFKA-RRIQHLPNRPIHEVSGDYSAATDC
LSPVLSTVAVDRLCDHSPENQVLDHRVLVRGEEVQT--WGQLMGSPLSFPILCIVNLAIT
RILVNGDDILFKLTRGGLHPSNFVSKDAVLNSTIYIKGNLINGDGSLYFSDASLISMKPH
LYGGLGLRVGAFLACGGR
>YP_002019757.1_Ourmia_melon_virus
DYSELRLSDIREMAEPEAPSNDVSLAASLYKNLEKSLDRLTKDSRDCFPSQSAAFENPI-
--GQLVEVPA--LKCRRSPVLEP-RVITMGPAYRA-RRVQHLPNRPVEEVSGDYSAATDN
LHPDLSLSVVDRVCDHSDDNRPLDHRVLVSSRNTQS--WGQLMGSPLSFPVLCIVNLAVT
RILVNGDDILFRCTIAGLSPSNFVSYRCQLNSELYIKANLIYGAADLCYGDTTLHSIKGF
LYGGLGLRIAAYLSCGGE
>YP_002019754.1_Epirus_cherry_virus
EYVPVTRKDIHYMVAPEVPPQDVSLAHSLYKASEEMLRRVTKERGQPFPAQSASYEHGV-
--HSLLDCPE--LPTRRSPVLEP-RTITMGPAFRA-RQIQHLPNRPIQEVSGDYSAATDN
LRPSLSMTCVNRLCDHSQSGSALDQRVLVRGEESQS--WGQLMGSPLSFPVLCIINLAAT
RILVNGDDILFRMTAAGLTPSNFVTSRAVLNSEVYLKINLMYGSAELLYGDDLIRACQPF
LYGGIGLRVAAYLSCGGK
>QDB75000.1_Penicillium_sumatrense_ourmialike_virus_1
RFVRPCARSKELRRVHPLPPLTVAQELSIKEQLERWKKARRQPRVCMVPNGHATNSFSR-
-------EPSV------KLVHSAGRIVTLYSSETL-KPLHLLVGSPTCELSFDYASATDN
IKLEYVRAMIRVLKQKGMSNDEAAFDVLG-----AE--TGQPMGSLMSFPLLCLVNKTVV
DCLINGDDLLTRDSKVGLVVNTMVSPEGEINSTVFTNVSAL--DVSDVLGFARFRSVVLA
NFPVVPL-----------
>AMB21743.1_Phomopsis_longicolla_RNA_virus_1
CFLAICKKESRNGRVRPLPPLTVVQELSVKALMAKYMKERFEPKSPYIPTGHATLFNKR-
-------------FARAECVFSSGRIVTMYSSELL-SPLHLLVGSPTDEVSVDYRSATDN
IRAVYVRASIEVLKEKCLSDEEAALDVLA-----AT--RGQPMGSLISFPLLCLINKSVV
DCLINGDDLLYREGMVGLVVNTMVSPEAEINSTSFTNVNVL--EVTDPIGFLAFRRLLEL
WFPIAARRVSGLMDSGYR
>QDB75004.1_Phaeoacremonium_minimum_ourmialike_virus_1
AFNSNCTNKKKIYRMSKIPELTIADELSIKAYLAAWERKVSRYEFVRVPNGHGSLDHTR-
-------------RCRIELVHSSGRVVTLYSEKIL-HPLHLLLGPPTDELSFDYSSATDS
IKAQYVRAMIDVLIEKGLNEEQIKMRVLE-----SN--TGQPMGSLMSFPMLCLFNKTLV
DCKINGDDLLTRSREIGLVVNTMRSAVAEINSTVFTNLKVL--NVGDALDLAEVKYALEA
LFPVVVR-----------
>YP_009667033.1_Magnaporthe_oryzae_ourmialike_virus
SYSESACNSAGRVADLRVPEDRLSIAGSLFPDCDAYVRHMSVPYLGTTPTSSSALGSSKY
QLRG--LDP-----VRKVGIARCDRRVTQSPAVVL-SPLHLLRGEATP-VSGDYESASDN
LSIEAAETVLSAIFAKYIPQAIRRMDSLRLVSEGQA--RGQLMGNFLCFPLLCLQNYAAF
RVRINGDDIVFRAQALGLTLSTFVHKRFSLNSTYFVRATLFYKSADSIVGRFSLQAMQKE
ILAVSGAETQDYWNVVRS
>QDB74999.1_Cladosporium_cladosporioides_ourmialike_virus_1
AFGSA---------GLDCPESRMSIAHSLFPDLNDFLDTISAPCLSATVSTSSCRENGKS
WVLDN-SRPLPS-----LVAVDTGRKITVPSGLL--RPLHLLRGKESV-YSGDYESATDF
LNNSVSKHCLAQLLMRSVPHGISMMDSLSDGDQHQT--SGQMMGYLLSFPLLCLINYLTF
RVKINGDDIVFRSGKSGLVLSTMVDRRFTLNSCLFIRSTALFPMVMGLRGRYTLRLNRGL
I------EVNDWFAAMKA
>QDB75007.1_Phaeoacremonium_minimum_ourmialike_virus_2
AFPFL---------DLPHPAARASVASTIFKVAEKYIKKMTTPADSFCLPVKACIDNKAT
EWEQVYHIPRST-----VMTIWTGRTISMFHAFL--TPLHLLRGDAEK-VSGDYESATDN
LNLSVSQTVLRMIRNHEVPTQVWDEEAL-VSRFEQA--RGQLMGSLLSFPLLCIVNFLSF
KVKINGDDIVFVAGKSGLVLSTLCTRSFSLNSTFFIRSTCVWNSCASVQGRLQLRTCSKW
V------DFNAYLRAVRN
>QDB75001.1_Cladosporium_uredinicola_ourmiavirus_1
AYQHRAVASWEAISGLSAPPDDEAIQMGFQVLLDDLVRRLGRACLSTSPPLTSCCEEGRS
VLRD--LCPLYT-----LLVVQSARPLTKFPAFL--KPLHLLRGPPREAVSGDYRSATDN
LPIEVMEAALEQLLRNFVPDNVKERRACRLFSEKVR--VGQMMGSLLSFPLLCLQNYLSF
RVMINGDDILFQTAEVGLEVETSVEESGSLNSTLLPRMGMLRPDHPGALGSSFFDWHIGE
LEHGVGMAVKPWLDQFPV
>BBF90578.1_Pyricularia_oryzae_ourmialike_virus_3
AYQARAILSVRSIF-GDCPPLDPAAQMSFQAMLDDLVSRLMSPCLSAAPPLSSCLGKPRS
HLENV-ALP---------MVVQSARPLTKFEGRL--KPVHLLRGPPTAEVSGDYKSASDG
LSIEVAEAILEIAQKNFVPDSIWSRRSLRATNWEVT--RGQMMGSLLCFPLLCLQNRLAF
LCLINGDDILYQTPTVGLEPETSREEGGSLNSTLLARFGMFVPEHPGSLGQNYFKWHLSE
LRHLVGLIKKSFFEPFAP
>YP_009182165.1_Botrytis_ourmialike_virus
-----GCKATRSIRNLPVPVRRKTLVQLIKLEKRKWVEQMSTAMEDYIPDQSGCFEAKS-
------SFPNEV-----LGTAKTKRVVTMQGAKVL-RPVHLVRGDVTAAISGDYEQATNH
INIDSVQAIISVIAEELLSDEEREIRSFRKNNGSVR--NGSMMGNLVSFPLLCILNKCCY
DGRFNGDDCAFCGSIFGLVVQTGISSRIELNSESF--------TPGDLLSEIVLRYEIAI
RTTGVDRHVKKWVGVSTI
>QDB75003.1_Epicoccum_nigrum_ourmialike_virus_1
--------------QGDMPQKRKKLESLIKAARSKWRAQVAAPWSGYVPDQQGCLETER-
------TAPEDY-----GGVAKTKRVVTMQSAETL-RPVHCVRGDVSREISGDYEQATNL
IYLEAVDAIVSVLAEDRLTSEERKVGSFTVSESGIN--RGSMMGNLISFPLLCLLNKACF
DGRFNGDDCLFAGGTFGLRVNTGVSSDAELNSQPCPVISFLRPEPDGLVDEVYMRHEISM
R------TVNKWKGVRLH
>AAA20137.1_Cryphonectria_hypovirus_2NB58
NFVS----------GIKVPA----------RSIDRYENEYPDT--------SSAYKSRQD
VIRQKAVYPTQFAFAKSQAVDGTARTVVSQDIFVD-QIFQ---------IIADAKAYDSK
CKPALFLGAGRLVERREARHELQKFRELLRDVLSKN--RGGGTGQSATSWDNTATFKLGV
IFYNTSDDTVWWSSDFGIMLEEYLSKV---------------PYKAWRKGRLEQSGKSRF
LGSGHALDLNRLCKEMGI
>APL96674.1_Fusarium_langsethiae_hypovirus_1
--------------KHGAPGDQRSTDFTASQSVKRYVPRYEPV-----------YKTRQD
ALFEMVKYPDMYAFVKSQVVNLEKRTVVAEELFMN-QCME---------AIADAHEYDSR
KSPFAFEVLAKLAEIGEIANQLMAQEDLYIELLYKN--RGGGTGENATSWDNSWGFKAAF
IIYNTGDDSAIKLERYGLELDEYLGNAAAWQKMMT------------------YQNQPGN
LFSGMATRLARYYNVPGF
>AAT07067.2_Fusarium_graminearum_dsRNA_mycovirus1
MFDMASFRLAKRVIWAASPETVFVSDLGLPRNLKTYTDELLDD-----FRKPGSAKLSR-
------IVP---VSVKGEALPPKKRTIIGTPLIMT-TIWN---------FAGDMSSFDST
LSGKVIELVKAVRKKGQLEHQLLN-----TTSTGKG--TGLTTGHSSTSADNSLGIAILY
LLSDYGDDHVLSFARWGVENRPFLSKFAVFAKYQV--------DRDRLLGKMVAKRLLSY
LIKQMGVVLSDW------
>BAV56303.1_Fusarium_poae_fusarivirus_1
TFGAFVVENFYRVLATVSTSGIVIADLGLPHQRQMYADKILDP-----MVDPSNKKYSR-
------ITP---VSVKGEALPPKKRTVVGSPLILS-TVFN---------FAGDFSDFDST
LSGKVREIIKAVRKRGQVNNQLLN-----TTSTGKG--TGLTTGHSSTTMDNSIGSIVLY
LLDVFGDDHIISWARWGLELRPFLSKFAEMKAAGV--------DKARLLGKLVLKRLLSY
LLRSHKF-----------
>AKJ26309.1_Sclerotinia_sclerotiorum_fusarivirus_1
TFFYN---------ASGLPETRKINEFNVPRALKTYDFVEFNA--SSKLRKDGSKKMRR-
------HFPAMAAFYKSEALPEKKRTPIGSMLLWQ-MVWS---------YAGDCTEFDST
ITKNVQRIIKSVRKKGRLNESLIM-----TPSTGKG--TGLTTGHASTSSDNSLALVSLY
MLSCYGDDNIFSIATWGVTMNPFLSKFAYFREKM---------NPDALLGKMKVTRVLSY
M------VMEKFYSSNTS
>AWT23237.1_Botrytis_cinerea_fusarivirus_1
RFVKA---------TKVLPRGKIVNDFDLPPMFKSFIQEELEDSSREKFTKFGSKKMPR-
------HYPRMEYFTKAEFLPPKKRTPVASMLVSQ-MVWS---------FAGDCSAFDST
LTGPVLDVIKHVRKRGGIEKSLLV-----SSNTGKG--SGLMTGHASTSADNSLAMVALY
ALSVYGDDHILSIASCNITLRPFLSKMHLFESLGI--------DREKLLGKMTAKRMQSY
LEKELGKVLKVWYDPESA
>AAQ76546.1_Cryphonectria_hypovirus_4
NFGLSLATRVRRIPSISVPRTKRVVQLDLPPVMDDLSARLIQD-----------FRFSR-
------AFPTVSAFIKDEVLPESYRTIIAQDPYLS-MAVQ---------FAMDITAMDST
AAVDCVGVIKRLRKLGAVESAIDA-----DIHTGKR--QGLTTGHATTTSSNTDYMRALM
LFTAFSDDNFWSTLSRGVQVRSFLAKRHHLDEVRM--------DINRLLQKFSWEKLCAL
QYEKVGETYHEVMQMMYS
>AAF13604.1_Cryphonectria_hypovirus_3
KFGLSLTRRVRRMPSISVPRTKKRVQLDLPPKMDSLTQELCHE-----------FRFTD-
------AFPTVSAFIKDEVLPKSYRTIIAQDPYLS-MAVQ---------TAMDVTAMDST
ASIDAVGVIKKLRKKGAIESAIDA-----DIHSGKR--QGLSTGHATTTPSNTEYMRVLM
LFSSFSDDNFWSTLSRGVQVRSFLAKKKHLDEVAS--------DINRLLTKFSWEKFTAL
QHEKVGESYDDVLRLMYL
>QHQ74301.1_Plasmodium_vivax_NarnaLike_virus_1
MFLLELVDDWKNFSIGGRPTSSFRSFQILGKSLKRFEEVVTSLVGHFSINSSGDYEFSTL
GVRTLM------PTVRCSTVAEMGRIVTVGPAILQ-APLAMMWNHPSVFLSSDLKDATNA
QGITLTRHLVRQFLRGLRPNPYVDID-LIVLPTGSR--RGIMMGEPMAKPCLTLLNLCVE
YFHIGGDDHLVVGLLSGSQIEHGTSRIVRYVERVLIKVRILERNKNVAIGKSSVSRMGAW
LFGGYGLDLEEYTAYTKA
>YP_009241365.1_Phytophthora_infestans_RNA_virus_4
TFALGLMTNWKEWTLREEAKPLMELGSIVAKAKADFIEIISTPSSHFSATSSGELDHSLQ
ALKDAI------PHIRASTVPELGRIVTLSAFVLQ-APLSVLKYHPSCFLSSDLKNATNA
QHIALTRDMLRAFIYSVVSEAYVNLDTICVELDGSC--RGIMMGEAIAKPSLTLLNLVVE
EYHVGGDDHLAVGELSGSIISHGKSRKVKYCERVLIKVRLLEKNKNVAVGKSQIKRMGSL
LLGGYGL-----------
>BDB16250.1_Aspergillus_tennesseensis_narnavirus_1
-----LLKDYKAFIANVQPKRSKGEGTRLADSLRKHRINLITPPEHVSLTNSSSFAYSRA
EVQYEFGHPH----VRASVSSEPGRIVTANEWILL-QPLGLLEEIPSARLTSDLSEATDH
CHRDLSRQMLEGFFEGETETGYLRIDLLVGFSDGTD--TAILMGDPGCKGVLTLHNLVAE
EFSCAGDDHTAIGRKNQMVLSHLRSAHGFYCERVIVKVRLLSPETNPAIGKARRGRMLKH
LLGGLGMDLDNVLVSLSH
>QIR30289.1_Plasmopara_viticola_lesion_associated_narnavirus_10
-----AIKLWKRLLEGVDPYTRKAYMTRLAAGLNTHGEVVCGETAHLSMTNSASYEGPRY
EVGPSFAAPG--FCARVSPVGEGGRSVTADEGQLL-SPWGWLTHLPQCRVTADATQASEY
LEWSVTKPLLRGWCNQIQHTSYVDIDALHDQYDWTK--RGCLMGRPGTKTALMLTLTAVQ
EFRTAGDDQLMVRKLCGVVIPWMISGDGLFSEEIILKTRLFSPETNPALGKGSRLRFNTF
VLGGLGL-----------
>BCH36659.1_Magnaporthe_oryzae_narnavirus_2
SFLG-ATKEWKRFAETAPPEVSKSEATRLLESLRKHAETLSSTLGHLSLTSSASIDSPVA
EVAVKFVAPS----IRASAIGEPGRVVTVGEDIFL-QPFSYVKLHPSATLSSDLTTATDF
CRHDFSQSMIDGLMEGGESSPYLSAALLCEVEGFTT--RGILMGDPGAKLVLTMHNLCAE
WFACSGDDHTGQGELNGMSVSNFLSSRAFYCEEMIMKLRLLSPEPNPALGKAREDRMEAF
LLGGIGSELEKIFRGMSA
>QIR30288.1_Plasmopara_viticola_lesion_associated_narnavirus_9
LFLG-ATKQWKKFSETAVPEESKAEATRLLESLRKHATTLHRRLGHLSLTSSASIDSPVA
EVSIKFVAPS----IRPSAIGEPGRVVTVGEDILL-QPFSMVKTHPSATLSSDLTAATDW
CRHDHSRSMIEGLMEGGESSPYLSTQLLCDIEGFTS--SGILMGDPGAKLVLTMHNLCAE
WFACSGDDHFGQGEKNGMSVSNFLSSRGFYCEEMLMKLRLLSPEPNPAIGKAREARMEAF
LLGGIGAELARIFEKLSN
>YP_009333140.1_Beihai_narnalike_virus_21
PFKEKLVKAWKSFTLEPYPKQTKDQGTRIMAGLNDHGNVIAGPSAHLSLSNSAAMESSRV
SIGARYRYPH----VRASPIGEPGRTITVAEDTLL-SPYGNLRLVPAARLTSDLTQASEY
LEHCYLRPLLRGFVEGEIDSPYMQIELLTKDYVFTC--RGSLMGDPGTKSALMLMMLASE
EFASAGDDHIAIGGWNGAVVSAFISKTSFFTEELVLKVRLFSPETNPAFGKTRYQRMNRF
ILGGLNF-----------
>YP_009256557.1_Phytomonas_serpens_narnavirus_1
YFHASALEGLKQKNNIFLPLSTKTRTHYLEQAYERFKSIISREITKLDLGTTACLEYTHA
FFRDRF------PLVHASPVLEHGRWITIMSMIVQ-DMAQYLLKHPDVCYVSDYSNATDA
IDHRLARNLLEGFCEGDHESALIGIDSLCNQEGKTK--SGIFMGEPLTKVTLTLLMHVLP
LYYAPGDDHVATGTKLGMLLNTYLTKTAPLCEQWILKVKIFSPEDYSVLGRGKIARYLDQ
LVGGLGL-----------
>YP_009553325.1_Leptomonas_seymouri_Narnalike_virus_1
CFKTSATSLYKEFV------KGKSLERVLSKKKVDFIGIISQQDCHISVTAAGSLKKTVA
EMIEEVSLPPGIPMIRASPVLEGGRWITMASWVIQ-QAAALMESHKEMKYVSDYSSATDT
VDREFAEFILTNFIKRRLSDPLLNIRNAVIFPTGSS--RGVFMGEPMSKVILTLIMFTIG
KFWAPGDDLVATGKILGQILNVFKSRTFKLCEQWFVKLKLLGAERNEVIGKAKLCRFEPR
LLGGFDLEIREAYQKVSS
>ACA81389.1_Beet_cryptic_virus_1
EYIGT---------PPGILRYAHEIKLITQTGLRCMADAFRPPNAEPPFSTDEYFLNQR-
--RMHEIFPMLL--TKTAIVKQDDRTIWGASKMLY--------------LTLDWSRFDKR
AYFPLLRRILYTARTFTFDEGYVP-----LPDGRHF--AGIPSGLFITQLLDSWYNYTML
AIKVQGDDSIIRLNYFNAVVNSEFGNS---REVLSMLAQFYHTTMAQAIGFAYLKDVYDY
Y---AGLEIRRYLTSTSY
>ACL93278.1_Carrot_cryptic_virus
EYIGN---------PPGLLRCADEIHLITKTGLRCMADAFRPPNAEPPFSTDEYFLTQR-
--RMHEIFPMLL--TKTAIVKHNDRTIWGASKMLY--------------LTLDWSRFDKR
AYFPLLRRILYPVRSFTFDEGYVP-----LPDGRHF--AGIPSGLFITQLLDSWYNYTML
AIKVQGDDSIIRLYYFNAIVNSEVANT---REVLSMLAQFYHTTMAQAIGFAYLNDIYNY
Y---AGLEIRRYLTASSY
>ADV15441.1_Heterobasidion_partitivirus_1
EFAGT---------QPSIPQTSDEYDKIVNYGLQCMIDAFKPPNAEAPFSTEKYFLDLRD
PVTKLWLFPMLL--IKTAIVSFDARSIWGVSKMIY--------------ITIDWSRFDKR
AYFWLIRKIFIRTRCFDFTNGYVS-----LPDGSLF--AGIPSGLFITQLMDSWYNYTML
AIKVQGDDSIIRLHLFGAKISSELRNS---SEVLSMLAQFYHTTMAQAIGFAYLRSVYDY
Y---AGLDVQRFFLSTDY
>BAM78602.1_Rosellinia_necatrix_partitivirus_2
PFP-----------SKGVPQTSDEFDQVVNNAIQHVQKLLTPENIGAPFASSKHFNHFRI
AHRDLF------AFARQHLVKADERLVFGAPFMFI-WPLFFLLSLKGSTVTVDWSGFDRY
ARHTVIKDIHHRIIRPDFSHGYHP-----LPNGRNH--SGIYSGYFQTQILDSIYNLVMI
FIKVQGDDSIFMLYYFGAKLNSEIRPSQD-AEVLKLLAQLRHPVAARCIGIAYCEDIYNY
L------TFPSWFDTMAH
>AOO34473.1_Cannabis_cryptic_virus
LYQSSLNKEYSTLVAAPIPDFGYSIDKQIYHVLKHIFKFLDATRYSFKQKAHAKYSHPEE
NARTLVFNLSEELFTRNHISKRTGRPVYAVDDMLT-FPLTVQARKP---FSLDWSSYDQR
LPRVITDIYYTDFLRSVINHGYQP-----LPDGFSY--CGVPSGLYNTQYLDSFGNLFLI
ILLILGDDNTGMTERYNMVLSSVLTTLSKI-ETLGLVAQLCFPMSARAVGIAYCQDVYNM
FIPDLATMYSEYKGPLSF
>AGJ83763.1_White_clover_cryptic_virus_2
TYQSKLNKEYSTLVAAPIPKFGYPVSKKIFTVLKHIFKFLDTQRYSFKQKAHAKYSHPEE
NARTLVYAPEDALFTRNHISKRDGRPVYAVDDMLT-FPLTVQARKQ---FSLDWSSYDQR
LPRVITDIYYTDFLRSVINHGYQP-----LSDGYTH--CGVPSGLYNTQYLDSFGNLFLI
ILLVLGDDNTGMTVRYNMVLSSVLTTLSKI-ETLGLIAQLCYPMAARAIGIAYCHDVYNI
YIPDLATMYSQYQGPLTY
>AAC98734.1_Fusarium_poae_virus_1
IFQSNQYQSIKHILESPIPDSGFKIHPRIEHVMSHVMKKMAITRRSHEMNIHALFSHPKE
SARSLI-CPSDLLFTRNHISDRDGRPVYAVDDMLT-FPAHVIARKP---FTIDWSGFDQR
LPWVIVKLFFTEYIPRVVNHGYAP-----TADGFEH--AGVPSGMLNTQFLDSFGNLFLL
ILFIMGDDNSAFTSRYGMVLSSIITTLHKI-ETLSLVAQLCFPMSARAVGMAWCRDVYHE
FDESVRQTVSRWKGPLSY
>BAD98237.1_Rosellinia_necatrix_partitivirus_1W8
TFQKSYQHNFALTHDNELPDSGFSLHPLIDMVLPLVIYFLNALRFSTFFRTHAYYARNKE
FSRTWM-VPSHDLFTRNHISDRDGRPVYAVDDMIS-FPLHVMARYPINGFTIDWSSFDQR
VPRVITDIFWTDFLRQVINHGYQP-----TADGFSA--AGVPSGLLNTQYLDSFCNLFLI
IFFIMGDDNSGFTKRYNMVLSSVITTLSRI-ETLSLIAQLCYPMSARAIGIAYCRDIYHT
FLDNIASKYSRWQGYLSH
>ARS33771.1_Cryptosporidium_parvum_virus_1
IFR-----------SKYIPT----------AEMSKRIGKYFEDSFRTLPKSTSA-----Y
EARNKMVLPCRS--ARCQLRKRGERLIWAYPGIIE--------------AQIDFSSFDAT
VRTELIFHAFKILRSLRTENIMLDRHYFI----DKN--RGIPSGSAFTQIIGTIVNMIAC
QSCWLGDDSFLNFKELGLNVSTHYTTRIDDFEVRFLDAQMALPTGVRLIGLVWLRILKVY
L------YLENFFSSMKY
>AAC58809.1_Garlic_virus_X
VFHNDTHRQPRRLASTLIPTPAFRSQSLLTTALSRASETITFVKTHIPVANNNVIETMEK
DTRELW-VPRETYLSKPTNLQQGAQTISAFKQLLT-TTMAVFVMCEKTPYTSDYTQYDQS
QDSAFLN--FELRKAKGLPDEVVD-----THAKTLA--VMRLSGEGPTFDANTECNIAYD
AASYAGDDLVRDRPLFSLKAKYGIVKSQLYQSLQL--------LFAYRLGDQLHQLVTRT
LIQVLSYVIEDHFTLASR
>AAL17722.1_Botrytis_virus_X
TYHVSTHRQPRRLAADMIPDPSRVEQAKLITALSRASESITFVKTHLPVENDNVVEQCTK
DTRELF-VPKDPYLSKTAQILNGAQTISSFKQLLT-TTLAVFIMCEKTSYTSDYTQYDKS
QDGLFLN--FELRKARGVPQAVLD-----TDAKVLK--IMRLSGEGPTFDANTECNIAYD
AACYAGDDLARDRHQFTLQAKHGIVKNQLWQSMQL--------HHAYALGDKVHQATVRL
MIPAL--SITPPATPPPE
>AAN64332.2_Sclerotinia_sclerotiorum_debilitationassociated_RNA_virus
AFANATWRMTRPVASSEVPKGDKAVYTALSPFLRTFVELVREY----------------D
AVKEIG------YLSKTEALLKGGQTVTSFMQMAT-GTLSVYLHREKTETINDCEAFDAS
QDGAFVE--FERLHAEGVPRELID-----IKSYIIS--VMRLSGEGPTYDFNTWANMAFM
ATAYSGDDFACDQCRFKLKEKNGVIKNKLYLSLKS--------RTLISLGDNIFAGCLNV
VLEGVEQ-----------
>AAG23416.1_Botrytis_virus_F
LFAAL---------SKPLPRIEEHVNRYIPSALPTGGEAIDVP--DPALTDAVTYKAPEG
DDRDVFAIPLPQLTSKPATLINNAQSIASFRALAW-GPYAVYIHSRRTNTDGDYTAYDAS
QDATFVNF--ETLLMRDFPLDIIE-----ASITSLA--IMRFSGEVWTYLFNTLGNIAFT
YQVYGGDDKSINSGKFNLVEKGGIVKDLLFWRTRYLVLSL---TSDRLMDHMS-------
-------ALVRFYTKLSR
>AAC57874.1_Oat_blue_dwarf_virus
FFSG-GPNSNLMFSRAWFPT----------LLLPDLPSLPPLPQAPPPPSDPAPSGTAFP
TDREIH-SPTTTLTSKTAVIMGNAQTLALMHDLLL-GPVKLYIHAGQTPLANDYTAFDQS
QHGEAV--VLERKKMESIPDHLIS-----THVETLT--CMRLTGEPGTYDDNTDYNLAVI
NTMVSGDDSLLDFPLLALRFKVGCVRSALFAKLAI--------AVGHSLGDSLCRRAPRD
L------SHLSWLSHAVY
>CAA30322.1_Turnip_yellow_mosaic_virus
QFMX-TNGSSAMFSDRYFPS------------------NFHLP-AITPPPVSTSVDPPQP
STREIL-QPNSTLSSKTSTIVANAQTLALMHDLVL-GPVKIYSHCGKTPIANDYTAFDQS
QHGESV--VLEALKMKNIPSHLIQ-----TNVSTLT--CMRLTGEPGTYDDNTDYNLAVI
YIMVSGDDSLIDHKRLHLRFKAGCIRNALFCKLMI--------TTGHLLGESLCRRCPRH
E------SSPRWLTKNAM
>BAA00532.1_Kennedya_yellow_mosaic_virus
EFLG-TNNSSDMFSSSSFPR----------------LTNIHLPSQTTKPTDSFTNNTPFP
ELKEVT-NPTHVLSSKTATLVANHQTLALMHDLSL-GPVKLYTHCGKSPLTNDYTAFDQS
QHGESV--ILEALKMKSIPSHLIQ-----TNVATLT--CMRLTGEPGTYDDNSDYNLAVI
HVMVSGDDSLIDRRLLHLRFKAGAIRNALFSKLMI--------STGHQLGDALCRHSPPH
E------SSTKWLSKNAF
>AAA43039.1_Eggplant_mosaic_virus
YFVG-SFGTNYMFSNNVFPH----------RLLSSLTKPTHLPSSSSFSSVDHLFPTPIP
DLKEVL-NPNSVLSSKTATIVANHQTLALMHGLVL-GPVKIYYHCGKTPIANDYTAFDQS
QHGEAV--VLECLKMRSIPDSLIQ-----CSVDTLT--CMRLTGEPGTYDDNSDYNLAVI
YILISGDDSVLCGKMLHLRFKHGAARNALFAKLMI--------STGHLAGDLVCRNCTPA
E------LKVRWASQAFF
>AAA68984.1_Blueberry_scorch_virus
AYSRCWITALSRFR----------------LFVEGFQKNLLGARMGCLVSEQFTDQHSKE
RFETI-ALPYGPKTSKSATIENHSQTIVCFQH----APYMYYIHSGKGLTESDYEAFDAS
QDHYIVA--FEICLMRGLPNDLIE-----THLGSFA--IMRFSGEASTFLFNTMANMLFT
FICFAGDDMCANGSKLKLKAKDGIFKKLVLERLCI--------SFAYLMGERA-------
-------EVEAFYNCVRI
>ANS13830.1_Fusarium_graminearum_deltaflexivirus_1
-----TATDAAAWTAMNTPADGLVRSACLSPHIVRHFTTLAND-----ITDGAPLHHTRQ
QLKKGF------ASKRTASVAKQTRSHAFPSQIFRDSAYATYLHCRASPIGNDYTAWDSG
VDKVFLE--FDLWLMSHFPTPYIE-----LNTYSHM--PRQESGDRWTWILNTARNAALT
GACFSGDDGVVLGRTTGFSPDKMERGSLEFCGLIFVHWRARFGTSSKLGGDSSLSRAVAW
F-----------------
>NP_660178.1_Saccharomyces_20S_RNA_narnavirus
SFDAAAIASAKEFSSGTVPDRKSGLWAQLSEALANHKAALSSSLCEPCTGNSATFERTRQ
SITDLVALPVHVPKGRVSVVRERGRVVSAMETVLG-HAARGLRRERRLRISSDMKSASDL
IPLSVASAIVDGLEASLLPVEIAGLRACTVYPDGTR--RGILMGLPTTWAILNLMHLWCW
DCRVCGDDLIGVGGLVGMILSHFRSNRGVFLERLLTRVTVLNTVRASVLGRDDFAAARTL
RLGGAGLFIRMWQGFEGH
>NP_660177.1_Saccharomyces_23S_RNA_narnavirus
RYR--VGCKWSSTRGRKFPSTSPERAMQLTRALASHAATLSIPIYPIAVQESSCMEYSRQ
SFRKGF------LEARVAVVPERGRIVTTHSATFG-HQFRGIRRHPALVLSADLTSASDR
IPHDLVKAILRGIFSDRPPGTSLAFDLVLHYPDGVR--QGILMGLPTTWPLLCLIHLFWV
EFRICGDDLIAWWVDCGAQFSHLESKTGIFTEKVFLKGYVFSRFSCRMGGKGIFGRWSSA
I------SLPDWFTVGPA
>QBR53296.1_Culex_narnavirus_1
LFALMTCKQIKEYARTDAPRDPNAGGTALAAALRKHRDTLTSTGTTTSFSRAASASVSAA
ELRQLP------ARDRCTTVLELGRVVTKPPAVAG-DACRLSGARPNTEFSADLTAATDL
MPFSVSWSLWDGLCDGAAADAPLRGRYLLQAGEPSV--RGCMMGLPLSWTLLNLYNLAVA
DAIARGDDLVAAIALTGGEANSFRSATFVLAERTFLLTREHQPGAREVVGIRMYPAVARG
LLGGGGF-----------
>UVX28919.1_Ustilaginoidea_virens_narnavirus_2
TYVGATARTLKGVCKASLPSLSLKGKLAFSEAVDRHVNTLSSRSFSVPSSSSAVVEAGRS
YVAGLALYPTISLLLRQSVIAELGRIITIPPALVR-----ILPYAPHTELSADLTCATDG
FGHDAIVAVCDGLRK-GLPDFLYRESLGVVVDGAKS--RGSLMGTPCSFLILSLLNHFMS
D-IICGDDLAAVTRDVGSELHSYRSKVFVFCEAYA--------GGNGVMSQHSLARCART
ILGGLGHDPTKYTRPLLV
>QIR30302.2_Plasmopara_viticola_lesion_associated_narnavirus_23
TRKGATARSIKDVCRATLPALTVKGKLAFSEAVSAHAFNLQDRSYSTPSSAAAVVEKSRG
VLAEHAMYPTSVHLLRSSVVAELGRVLTLPPALVR-----ILPYAPHTELSADLTKATDG
FGHDAILAVVKGLRR-GFPSHLASSNLGVEDGETKQ--RGTLMGTPCSFSILSILNHWMS
D-IICGDDLAAITAAIGSELHSFRSQIFVFCEAYA--------DGNGVMCQHALARCART
LLGGLGHDPTRWLSVLSY
>QIR30294.1_Plasmopara_viticola_lesion_associated_narnavirus_15
TRRGAVARSLKAVCRARLPKLTVKGKLAFSEAVSTHARNLSARRYSVPSSSAAVVEADRK
VLADLAMYPTTVLMLRKSVIAELGRVITVPPALLR-----ILPYAPHTELSADLTRATDG
FGHDAILAVIRGLRK-GLPAFLCASNLGVEDGETKV--RGSLMGTPCSFSILSILNHWMS
E-IICGDDLAALTCAIGSELHSFRSKIFVFCEAYA--------DGNGVMCQHGLARCART
LLGGLGHDPTRYVSTLTY
>UHR49707.1_Sanya_narnavirus_6
TRRGAVARSLKAVCRARLPKLTVKGKLAFSEAVSTHARNLAVRHYSVPSSSAAVVEADRK
VMADLAMYPTTVLMLRRSVIAELGRVITVPPALVR-----ILPYAPHTELSADLTRATDG
FGHDAILAVIRGLRK-GLPAFLCAGNLGVEDGETKM--RGSLMGTPCSFSILSILNHWMS
Q-IICGDDLAALTSAIGSELHSFRSRIFVFCEAYA--------DGNGVMCQHGLARCART
LLGGLGHDPTRYVSTLTY
>YP_009553634.1_Blechmonas_luni_narnavirus_1
AF---VIADLKGLSERSVKSLDRMGLCQLGDSIKSYASAMQEDIPEPHTSTSASYLTSVA
ECLALPYTPMVSPPVRLAAIQELGRPVTTHQVIAA-QHLRVMSGEKTRAYSSDLTSATDL
CRQDAHIAVLEEILLEGFGHRAVHAHFALTAYKAQR--RGILMGNPLTWSLLNLVNFFCA
AFRICGDDLIGCVGYVGYQPSSFVSEWGVFAETTFFPSKILLPDCTASLSDIEMKRAVGV
FLGGAELRAAAILASGNH
>AAK20391.1_Acinetobacter_phage_AP205
--------------STSIPALSDAADITVKSSLRDVAFNNYKLSITVEFTPGESYTSATD
DVCHLVIVPGAR-----ASVPKNQRFIDVEPTILQ-RWVAHLGASRNINATIDFSNASDS
VLLWVVQLLFPKHVSY-------------VQLGSPN--KLSSMGNGFTFEVMTLLLLSIG
RCRVYGDDVIIKASSIAFMTNTFLKGLRESCGAFQNKLKLIIDNAHTVICECIVDKQWGF
FHAGQNLRIRQQYPNIGE
>AFN37815.1_Enterobacteria_phage_C1_INW2012
-----IVREVTSLV------PKERRAAAINDTVRRFVRGIIGD-----FSNGASTSKTRQ
KFRDTATVPGNI-----FTVPKNARVACKEPDYLQ-LAVG---------ATVDLSSASDS
ITSALVQKVVSDEWFV-------------TVIDGNH--MFSSMGNGFTFELESLIFLCMS
RISVYGDDIIIPSRFAGLLFNSFNTGPRESCGAHW--------IPSNLKGGWDCERIDSL
V------AYLTWHNLKTV
>CAA27499.1_Enterobacteria_phage_GA
-----CAVRFHVYLGSSDPLDARRKELAYAKTAQALVANLLTG--DCSFSNGASQGFKLK
KIAGQA-----------FSVPKNNRAACKEPDYLQ-KGAG---------ATIDLSSASDS
ISDRLVWDLLPPHVYS-------------TMIDGWG--LFSTMGNGFTFELESMIFWALS
KLGIYGDDIIVPVSAVNFLPNTFTTGYRESCGAHF-----WKEIPPKFKGGCNIAKVRSG
F------RYVHWLHMGSG
>CAA23991.1_Escherichia_phage_MS2
-----LSLEIYQSIGSGDPHEATRRTLAIATSIRSLIGNLLSG--QCTFSNGAPMGHKLK
KFAEQA-----------FTVPKNNRAACKEPDYLQ-KGVG---------ATIDLSSASDS
ISDRLVWSFLPPELYS-------------GIVDGWE--LFSTMGNGFTFELESMIFWAIV
KIGIYGDDIICPSAYYGFKPNTFVSGLRESCGAHF-----WVRVPSMFFGGTDIARERKF
F------RYIAWFHTGGE
>CAA56475.1_Pseudomonas_phage_PP7
--------------GLPVPTEQFAKEYFLYASLIAFANAEHNC--EARFTGGASRLSSR-
------------DDSRFDFVAKTARFIAMEPELLQ-KSVG---------GTIDLSSASDT
LSIELVRQYLPKRFLR-------------TSVGGLE--KVASMGNGFIFELQSLIYAAFA
HIAIYGDDIIVSEEWHGFCPNSYWGGDRESCGKHY-RDRVLVP-----------------
-------RYVDWLRNPPE
>ADH83385.1_Caulobacter_phage_phiCb5
VYQAVVERDMSRLQTLDLPARRKSRSSRLP-------------GRSLSLTDHTVYPRST-
------LFPTWPPPSKLIAVPKTQRLIAAEPTYCQ-QNLRFLSRSISFRWTIDLSSASDC
VSTWLAERLLRSNESLSVRTRWIS-----DSKSPLK--KLFTQGSAITFPLQTVFYYTIC
LVRIFGDDIIVPKSYLGFKVNTFGTGKRESCGVEG--------SIPTALGPAAFWHVAAL
LVGASGWSLFQYFTENPA
>ANN12897.1_Zygosaccharomyces_bailii_virus_Z
MFHG-KEEKARKLMWMSLPDKEKKIDTKFKLFFENTLRSMGGSDVPDVPSDTSPITYKRS
HLRDVLTLPEIAIAGRPKFTELNKRSIWVSDMILS-RHFTNITGTPTFHIEADYSKFDSS
VPACVVRKAFQIFKELSFDHTTATIENFLDLSDGKF--GGVPSGSGFTSIIGSICNYIML
DAIVYGDDCLIGILLFDITLD------KLVCEKYVNGTSLLKPEPDTFLLSNSFEKTWKF
L------YLENYENAHTR
>BAT50982.1_Yadokari_virus_1
--------------CSSFPSDFRTIASVSAKRVDNLYQGIQSVKLEPTPTGSTRVPTSSS
KLKYKLTNPAFRLFWKTEALKESKRLIFGGSIIAERRSLQ---------YATDYSSQDVK
LPSIITDASKRVLSR-AQQQGLSPARDRVVTTTGLE--SGVPSGLYFGAEGNTINHRILK
HDSHYGDDFLRSMKHTGMTVTAFLRRS----------------DPIRVEQKWLFDRSLGY
LYSTISLLTRNYYTMNGR
>ALO50127.1_Penicillium_aurantiogriseum_foetiduslike_virus
--------------CSSLPSTYRRLAKIGKKNIRKAQKYINSIIEEERPHGTQ-LKSSGD
KLAYILTNPSFVLFWKTEALKESKRLIFGGSLIMERKQFQ---------VAVDYSSQDVK
MPRAIIDARTRVLAR-SQLNGYSIAAKTVLTPTGLN--SGVPSGLYLGAEGNTINHTIIG
NDSRYGDDWLRSFTHLNMKTTAFLRRS----------------DADRTLAKWVFDRSLGY
LYGLIHNLTRDYYTQLGK
>BBB86807.2_Yadokari_virus_2
MFAAI---------GRGVPCRSSNQNLKFKVTLRRASEKMWREWTEAKMKDWSSSLHART
QVRE--QHPKFKAFPKPETLKISKRMIVGAALFVERMATQ---------LAVDYSFQDLR
MPREITAHSISLRTDKNYETSDIQLTHGSVGPAGRE--HGVASGMYNTAPVNTTNHEILN
SENQYGDDWLAALKKLNMEFTAFLERAIVFLQRSF---------PNRMMAKFMYERALNM
LIESLGYRIEVVLSDLYN
>BBB86810.2_Yadokari_virus_3
MFAAI---------GRGVPCKREVQTLRFKVTLRRVSERLWRDWTEAKMKDWGSSLNPRT
EVRE--QHPKFRAFPKPETLKISKRMIVGAALFVERMATQ---------LAVDYSFQDLR
MPREITAHSISLRTDKTFDTAMIQLTHGSVGPAGRE--HGVASGMYNTAPVNTTNHEILN
SENQYGDDWLAKLHDLNMEFTAFLERAIVFLQRSF---------PNRMMAKFMYERALNM
LIRHLGYRIEVVLSDLYN
>QDB74994.1_Neofusicoccum_parvum_narnavirus_1
YYCTAFQSDFKSLKAHMVPY----------RSLEKFKRTVQEPHAVISVGTTACLESTRA
FLQHTLRTPHDVRCVRVHSVVEPSRTITVAPYVIM-GVLATLQH-KHVKLSTDLSEATDF
GNLTVSRQIWQFLIKLGFPTGLAVKTLYNQAGNYRQ--RGWMMGDMMTKVILTIAHDAIC
RYSLVGDDEIALS----FKVSTYISCHAFYCEEGTPRFRLLLPYSMSNSGRFSFTRASLL
QIGGDGA-----------
>YP_009388579.1_Wilkie_narnalike_virus_2
FFLLGFIKTIKTFKRTCSP-QTALRAQAVAQSITKFKSVVTTPNAKLGTGPSAIRGFPRL
ALAKTCSNSRDVTEVTLSVVNEPSRTITVGDYQLL-NVAAVCCTQP-VRLSSDLETATDY
ANPSVGRQIWDCLISGSSPRALLERDLHVYYQKIKL--RGWLMGDPMTKVILTLAQEYVL
FGSIVGDDLVILSRSLDFRVSTFISSDMFYCEETSPRIRLLIPFSNTNLGRFSFRRAIGY
QAGGNGS-----------
>QIR30314.1_Plasmopara_viticola_lesion_associated_narnavirus_35
CLMAPVVREIKAFRKVPFPKNSKEKMFRVCDTVQEFLDTVTTPHFRASMSTSACKESSRG
FLRKLV------FDVNVAGIRENGRVVTSGSFVLL-QPFSMAKCNPVLEMSFDLAKATDW
PTHESGRAVMRPILEKGLAADVIDLDVWVYRNKQMV--RGIPMGDPLTKTNLSLVHPIAS
LGTGNGDDGNQIAALLGYEISTFITDDMTYCEEVFPKGRLIIDYSSDPKGKYTYSVSSAM
QIFGTGKDVESWCNAIRS
>BDB16246.1_Aspergillus_creber_narnavirus_1
SF---FQKGLKEVRRDDLNRRSKSIIFRLAASIESFLETVTVKEFRISASSSACYENSRE
YLSRIV------RCVNVAAVRENGRVVTSGSFSAL-QPYSLLKTIKNIRYSTDWEKATDK
PTPQMAGQVVLPILRGGVPDEDIREFYWLFRRGKLV--CGVPMGDPLTKTCLSLAHPICD
LEEGNGDDTIAFSKMLGYDTSTFVTEDGTYCEEWIPKIRTVIAFSSDVSGKITNSVVSSI
QVYGLGKNVYTWLSAIKA
>QHD64824.1_Erysiphe_necator_associated_narnavirus_1
MFLKEFQKKIKKVRKEEIPISSKEKMFRTAESIESFLSAATQKEFKMSMSTSACRESSRG
YLKTLV------MEVNVAAVRENGRVVTSGSFVAL-QPFSLIKQLDNLRYTSDWAKATDA
PTPEMGWRVTGRLLEKGLDQYSLEKRYWLMLRGKLV--NGIPMGDPLTKTNLSLAHPIAD
REEGNGDDTAAISVALGYEASDVTTTDGTYAEEWFPKIRVCIGFSSDPTGKVTYSVASAF
QVNGVGKSVESWLNIISR
>BCH36633.1_Aspergillus_fumigatus_narnavirus_2
AFPGSTYEKVKRVRHVQVPRKTPLSHLQVMRTLAKTKAILTTPASKVSLSDSGEFFTPTE
ASRRVL------MSCRISLVAELGRTITVSSLLLL-HPMSILEVIPSSQLSTDWESATDY
CDPYIAGAMLNRLLYRGVPQWYRELFALTNGCPITS--RGVLMGDPVTKVVLHLHHLIGA
KGAEVGDDEIGVSEFLGVKVSTSINPRGNFAEDLVPKLRLAIDHSSTNDGKAGWEVFNLF
QLGGYGKHAPNFEAFAIR
>BCX55509.1_Cryphonectria_naterciae_splipalmivirus_1
-----TFEKVKQLRQIEVPRKRPVDLYRVAKTLLKIRTVLTEPEAKISLSDSGEFFTSSE
RARQIL------MSVRVSLVAELGRAITVSHLVLL-HVLSYLSAVPSSEFSTDWEQATDY
CNQMTAQAILNNLCQVGIPGYYRQVFALCENKTLTT--RGELMGDPVTKVILHYYHLVAR
ESSEVGDDEETASQLYGMKVSTSINSRGNFAEDLIPKIRLAIDHSATNDGKAQYEVFNLF
QLGGYGKNYENFERFSKA
>QJT73724.1_Botrytis_cinerea_binarnavirus_1
--------------ISEMPQQGHRYDFLVGQSKVKFLHTITAPKSRITVTTSASWENTRE
HISELVSPPEDL-----TVVKEPGRTVTKASAIVL-DLVSLKKGIASSQSSTDYRTATDY
LHHDVAREAGDGWMRKGIPPILRGNMSCYLGQNVLV--RGVLMGDPLTKVVLHMINILSR
TGMEVGDDRVDTSKVLGMSTSTLISKRYNFCEVTNVILRIIIDHSSTAVGKAGLHLASYM
QMGGSGH-----------
>QJT73728.1_Botrytis_cinerea_binarnavirus_5
EFALSFYEDLKRSRMDEAPRDGFSRLYLAGRSKRKFLQSVQEQKARITVTGSACWEANRQ
AILSLMTSPEEL-----TVVREPSRVVTKGHAIVL-DTISLKKGFASSASSTDFQEATDR
LVHSIAQPIGSAWMKKGIPPLLQGIGTCFGGEDELR--RGVLMGDPLTKVVLHLVNIIIR
DGREVGDDRACLCKVVHMVTSTSIRRKWNFCETTSVILRIISDHSSTQPGKMSWMLASIF
QMGGTGV-----------
>BCH36656.1_Magnaporthe_oryzae_narnavirus_1
IFRMT-------------------------AQCRRSAFRATVNRIAMPIKGSASLDTFVE
DARQLLRFPTQVMNAKIVHISEPGRNLTKSHAWFL-TPGAILAVLPEHRVFKDWTESTDF
ISKSVGYVHLRTFFDYAFPAAYGRLKTIVIEPVEIN--EGFMMGNPITKTILHLVHESEH
AKSVVGDDEYTTTIINGIKLSAGISKYGNYAEGWVVKLKYLSPWELDLESKLEFHQCSLL
LEGGCGGNLDTVYSALFH
>QNN89179.1_Oidiodendron_maius_splipalmivirus_1
IFRAS-------------------------AECRRTVFRLTVNRIEMVLKGTASVDTFVE
DARLLL--PKTDMDAQIVHISEPGRNLTKSHAWFL-TPASTLAHLPEHRVFKDWTESTDF
ICKAVGWAHLKALLDYGFPSMYGRLKTIVVEPVEIN--EGFMMGNPMTKTILHLVHTSEL
MQSVVGDDEHTTTVINGIKLSTGISPYGNYAEGWIVKLKLLSPWENDLESKMNYHQMALI
LEGGCGGNLDTVYSALHF
>ADO14116.1_Blueberry_latent_virus
HYSANAREKIQSFRQEESPVKQVPFGIPLHPLLTKLSPELLLRKAKSMYRGGGNFDALRE
AAREKLAIPPFLVGYRTKLVTGEKRAIMMLDAAFS-SPIFHLHSDPTS-VELDWKKFDRE
RPADHISFFIDVILSCTREEKLLGMENALVTDDGVD--GMVPSGSLWTGIIGTGLNILYI
GPKCAGDDNLTFFEMFRANIDFFVTKA----------------GTSSILNQCKFQGKPKF
L----GLMMHRF------
>AAA66600.1_Barley_stripe_mosaic_virus
QFGMDAVMSVTVVATLSSPVSSCATAPILREVERGLYRDIFQDQFEASTMHSRKVKVPEM
DVQDCRAAPRLQVTARAQLVADQRQTVVYPDKAFF-GPIIVVFNSRMTALEIDFSKFDKS
KTGLHIKAVIGLYKLF-------------DRNFGLL--YQQKSGNCDTYGSNTWSAALAL
LCVFGGDDSLILFGTWNLECKKFITKLEVLSEIYI-------------------------
-LDALDKAISALVSLCYH
>NP_597746.1_Tobacco_mosaic_virus
GFVMS-----KSVSPISKPL----------VALSRHTCSLKYYQIDSVFKGSNLVAAPKL
NVKDCINAPELSLFSREVTIGQLAQTIVYHSKAIF-GPLFFLFFTRKTPLELDISKYDKS
QNEFHCAVEYEIWRR-GFEDFLGE-----DYTAGIW--YQRKSGDVTTFIGNTVIIAACL
AGAFCGDDSLLYFHSANLMWNKLFKKQGYFCGRYV--------DPLKLISKLGFRRSLCD
V------SLVKYLSDKVL
