# Supplementary material for: Cross-species transmission of a novel bisegmented orfanplasmovirus in the phytopathogenic fungus Exserohilum rostratum
Source: Front Microbiol. 2024 May 23;15:1409677. doi: 10.3389/fmicb.2024.1409677 (PMC11153860; doi:10.3389/fmicb.2024.1409677)
Supplement: Supplementary file 3 [file Data_Sheet_1.ZIP › Fig.4 Lenarviricota-Pisuviricota-Kitrinoviricota.RdRp.fa]

>Exserohilum_rostratum_orfanplasmovirus_1
TKGKDPALKRYLRNKEVLEFMRATWDAVLVGYQQERAWYIQRYGLSPTLNSRRLQGVNRFRNQLVYHPLEAAQRAKACAQACRAWYFGAKKPQGRLLVFEEKMPAMLASYIARALPPAPKDPAGLEGLLSRLTSEPKPEPTYWRPFLQAYVDRWAPTLAPKELYTMPSANAALGYPRSEGGHVMGVQHLVLLGYALKKKRSQSGHLPLGEDADGTYLEMLSQSLHPSTIGGGEGAEHLFRQPWDVLEDKLPDCGRFLQNYLKLGVEYVMDSITMIPILPIVAEEKGLKTRFPTCSLTAANLVQQILRRVADHIMIRDPRFSEALGGNLRMDLRGEDGPWESQDCTAATDFHPEWLTRGFYEELVARYPVLRPYQRWFSKLFGPKKILLCPPDEIRPGELLDEYPRAPLLDDSYLASSRRAAMGRSGVDHAFHILEMWNSWIDRLNALPGTVTTTGQMMGDPTSFPPLMLVSLCAAEEALKLYPYTPKERKRHYRGLNRTDAKMRAVGDDAVLPRWHRLRQHRYYQCLEELSATLSWQKCFNHPTRGLIAEIPLESGYEVPFWPTSVLVAPPGGSKGHVTWVSQASAFGGDDTRPTRRVPKFFWKLSPYYYTWMLAKRLGLPLGAPEAYGGIGLPIAPKRSSTQHVKWLSYLSQRPLEELVIGLGLSPLGSSNQSLLDRAAAGWVREVLAESSNWKAQGLE
>YP_009551566.1_Sclerotinia_sclerotiorum_mitovirus_2
MTQPLVLKLMKWVRKYYYKGTSPNLAAFTRHAIHLFFLWGKTKGWKWTATAFKLTRLAITRTLAGQELPRPFGISLCKKTNLPMMLPLQVRLAILRKDFLLISYVLTVLQLSRLILGTGVIESYDSITRPCTGSNPFTGASVSIVMKRMGIRRLDEPTSFTFPWVSTSGPNGISIATSFSDLMNIPQPILECLYTLGGPEFKEKVSSLKGFVETTNGLLWKLTKLDPDKTGNLLRRISIKKDKEYKSRPFAIVDYITQSALTPLHDRLYRVLGSIPQDCTFDQNKGFKDLLYGGGPYYSFDLTSATDRFPIFVQEMVLAWLTSEQYASAWVQAMVGIPFSTPNGPEVEFKCGQPLGAKSSWAMFTLSHHFVVQYCAMVLNIDNPRYKILGDDIVICDHALAAKYLEVMSQLGVEISSVKTHVSENLFEFAKRFGLQSVEISSFPITALVSDINNYVSIVATLATTAVERGNLPLFVSGNTPRFWESLLKKEDKPRLVNNLVHSARLLSYLLMSNKPYLVAQSDLLRFAEAAGFGGLAISQVFAAYKRAVLYMKDREIDKLADMSMRFIRPVQSMLSQIMFLPWRGRVTVDYRKFIPIIDSIDSNKELYLSFREEFEKADDLVTLNKVLDDHPIRPMPNLNGLQPNRPKLLVGQTRAALIRALVKELTMLAKGEEPK
>YP_010799121.1_Sclerotinia_sclerotiorum_mitovirus_4
MNNKIRNIIIIRLLRLCFNFNNNTWEITRFLETFDEMRQKSGLKYTIKYYKAVKLHITRYICGQPLLSNKEGVALDHSGWPKKFLYLKKFIKTNKELRILLTLLSFTRTIVPNKKEELKIKPDYSTIDAPYKGKVYTIPAWFIKNWISKHNLKADLPTYDVKDHYVSMKSSPNGPATHSSLWSILSLSYPQLQNISTMLGTYRDEFFKFYSTAWNNDFNKSGDIINPKWTNYTGKLSIVKDPELKRRVIAMVDYHSQFTLKPIHEMLLNKLSTLKCDRTFTQDPKHSWYQNHHKFYSLDLSAATDRFPLQLQKKLLSYIYENKQFCDAWADLLTSRPYIDSDGNQHFYNVGQPMGAYSSWAAFTISHHLVVAWAAHLCGEYNFSQYIILGDDIVIKNDKVANKYITIMTRLGVDISINKTHVSKDTYEFAKRWIKGGIEVSGIPLKGILNQWKNPGVVYTTLCSYFDKNPIQPIPLINLMCELYNKLPFGKRRNSFNQMHKMLYDFHHAMRYSLDKLTYDELRAYLCNKAREDSFMVPGNNIILHFMKLLLSGGMVSEAEKVSRQILSEYTRIENKFKTSYDDLNVLSGYPLLNGYYNHLSSMKDKIIKWENDPNTTLIDSALSLRVEKFDKIANLHRNKTESISTLSKLWKLSMKGLWRERIEDDFEYMTFISRINQDTTDSLLPVYTWESVLDNNIQF
>APG77283.1_Wenzhou_narnalike_virus_1
HIRNDADVENSLVDICPKGTVLTEGVLSFVQARYVDGGMTRLLAELERAAARTKAFLDSLLSLCEIFGMTPIDHLSPLVLLGLKTTLWFYLGTGEKMLKFQTAYMFAKATGQSELPPIPTGFIGNPNVICGGKVGRFIRCRLRGTSDRKMSFAYSLKELKRGCMPVSEEFITESFKKHRQLLCGERDESSQFDDARMDRLEEEVRRTVREVYGCRSRPIVRPLFKDQSPEDYLHTLHCVDGCSGGCRCDRGLINRISFRHPSSSAHYEWSRKMGGALEFLRSEFFNSGLVRQSELLRMDERAGNVWEQRGQVLDYPATLKRLRHLATMERPCAKPQAILEPFKVRVITTGPPAKYHLARMYQKPIHDRLGEHVTFKYTHSVVTAEELERDMSRFRVVEGGFWVSGDYESATDNLNPVLSSACLDEIWSVLGLPIEDLAILNCTMSGHLIDYDCIGVGMEEQRWGQLMGSPLSFPILCLINAAMTRLSFELAQGHEMRLDDCPMTINGDDVLFYSRTDDHYTIWKDLTASAGLKFSLGKNYTSPDFAMINSVLFKTGHQETLSHLGPDLFALDSFKTPGSVSPGYLGGCLPPGGSQEVGVFRPTFRRVPYVNLGLLFGQSKVLDVSDDLKKRAKAQRGPNNIGSCGQTLVSGFEGELREKLISMFIHRNLRLLQSVPQGVDWFLPKFLGGLGLPIPSDYEI
>YP_009344979.1_Wuhan_spider_virus_7
VGQSHKRPAGSTGLERRISEIFGCPYHGPVMVLSLPDRLLEDFREESFDFQSLQNRMTSTELYIEAVTHRFIHAWTLAKTMTLAYWDILELYGFEISDTWRCYRELSSRIFSFGILNLGEAYLKHQTAFLLARCLENEPPPRPSWFPWCEREGYLLGGPVMRRLWCRLVLRRHKRDISLAYSLYQAKKVAPEISPLLVNEAMQKNLDLLTSEREDDDVEDLKYQVRRTVREISKITGPGLSFKTSPFPSLSACFERPRSKGGALEELLPRDGSKILAFKELLGYVIHRTQQLPIYGIPYDEDRITFPFPIHRNGESGYTRLHKDLMVRRQAITEPFKVRVVSMGSAEHYQALKGLQSELWGFLRKSPVFDLTGRPSEEGDVASICRWVGEFVPNHYVMMVSGDYSSATDNLHPELSEACFDELCNVLDIPWPIRSLGFQGLTRHTIVDDDGSVHRQCWGQLMGSPISFPILCLVNCAVTRFQMEKEFGLFIPLSYPDPSFSPLKINGDDILFPLPPGGYQNWCETVTRAGLAPSVGKNYVSRRVAVINSELYDLSPDWDRGHEEVTRIPYINLGLLKYVQDHGRGDEAQAFVEDNFVSTMRERLITATRGWDNDTADRLVSYCLRSNHGLLSRIPPVSWWVAEEYGGLGLPSFREVEIAEHHLKLAAAFLMVDQRLIWSMRHPRSVCQLTTFSQETERYI
>YP_009337787.1_Hubei_narnalike_virus_3
RALAGLVAQRRKAPLRTDDSWLPGRISQIFGAYWGPTRIEERLLREWEAARTEGIVDDPCTETDSLGNWFRIAYERALHMADAYQECLLFFDEKNFDMSRKVFFQLVGKLFSFGLIGEMESYLKFETATLLAICQESETPPLPEYLSWNHIPGTLFLGGLHRKIWMRARHRRRTQDQSLFYSLYRVKDVAHPLLDYKVQRVLKRNRELLTDESLHPLAATDSDPAILPGFDDRLSEMEWQVRRTVREVHAMARKTGWRFHRRTPLPTTHASFHFSRKKGGAFSELLGSDPESPLGFPFLVGVLDYRGSRQEYIYTQTDPDEVKRAMETLPRTLDYISVRSEPILEPFKVRVVSCGDAVPYQLARRYQKGLWEMLACTDTFRLVGSPFTEHDVEQCCLIPRLTGIHSVMVSGDYDAATDRLHPHLAQSAMDEFCRLEGVPFEDRVLLQRSLTGHTWKDGDRQTWGQLMGSFLSFPILNLCNAAETRAVMEDAYEMYIPLEWSPLKVNGDDILFCIPPAAYPEWSRRMAQAGLIPSMGKNYVSRRYAMINSQMYELPTDWDRAFRGELPHLVPTLKLGLIRGPSSPIQTRRGLSEWMRSPECQWSPYNLGDQMREAAKGFGRDMASRIYSSSLRYALPLLQQLPPVSWFSHPSKGGLGLPTDRDPESLIREHHRRIASFLTCHNFTHPHEEQIRHSIRMSGS
>YP_003104770.1_Cassava_virus_C
AACLSVEETSFYAKTEVSKLCGLVDRMGKLPRTYAGDDLPIDDNLKPVARSVLAPILGTRLTRERTEYICSLSSQLVVGISDVTYILLGSALSVKEIRWQSQLFAILAIAGKLEAAFKSHTGFLLATCLGDRYDSPDPSSSNYGGIAPGRIFPPRFQRKIWMRCVLRRRPQDVTLASSLVNIKRVAPPVPDSFVQESLNKNRERLSKPQSDCPDPILDMLERQVVRTVDEIVYNAKKEGWNRKIARSAFPSQSASFARSIASGGQLGEIVPENWSLRFPTLLAMVERCQEVVPIYGWHESPETVLTENLRGHIDACLEVRRSPVLEPFKVRTITMGPAEPYFKARRIQGVLWDLLKHTRCTHLPNRPIHESDISFFCSRRGDAVFPDEETFFVSGDYSAATDCLSPVLSTVAVDRLCDHLLSPENQVLDPVHPWRALFHRVLVGHKIMEGKRGEEVEIAAQTWGQLMGSPLSFPILCIVNLAITRASIEHTAKRQLYLEECGILVNGDDILFKLPLRGLARWDFLVTRGGLHPSPGKNFVSKDYAVLNSTIYRVGRTAELIPTIKGNLINGTACRGIERPRDGSLYFSDASKYSWGTIGDRARELIKGFPNHIADQLLSRFLISMKPHLDLFPRISWWAHPQYGGLGLPVTRPGDFLPVHRRVGAFLACGGRRSQEFRMNMQWLSNPVKQFNAFTSQYLM
>YP_002019757.1_Ourmia_melon_virus
RVREEAKRIVRWLCGLVDRTGKLPAGDYQGKILNTVSEICKRSKLPCGELAEALTKGRLTRSLVDYSELLISNLVVGYFDVLEIYLGKQSVRLSDIREMACKYTFYAINRRLEDYIKFQTAWLQARAMRDVTPEPEAPSWLNEGFGRCFSALLNRKVHLRCVLRARPNDVSLAASLYQVKRVAPPLPDDQIEKNLEKSLDRLTKDEEPAGVDEPFLEDLKRECKRTVDELVQNARREGWNRKISRDCFPSQSAAFENPISKGGQLGQLVKENNTPRLPVLLGMFEYKGRVTPVYGWADDGDTILSDEELGREVPAALKCRRSPVLEPFKVRVITMGPAVQYYRARRVQGCLWDLLKHTRCTHLPNRPVEESDIGFYVRRRGADLFRGEEVPYVSGDYSAATDNLHPDLSLSVVDRVCDHLLSDDNRPLDPVSPWRVLFHRVLVGHRIYDGNSSRNTEVAAQSWGQLMGSPLSFPVLCIVNLAVTRYVLEKACGRIVTLEESGILVNGDDILFRCPERTIPFWTRMVTIAGLSPSPGKNFVSYRYCQLNSELYDMSGSRAEYLPFIKANLIYGTLARGCERKRAADLCYGDTTTEGGTFGHRARALIKGFGPDMQDRLMSRFLHSIKGFLEKIPEVSWFIHPRYGGLGLPLTRPVTHNPYHLRIAAYLSCGGEQSQEARCMMQWLSAPTKSFNAATLLRIL
>YP_002019754.1_Epirus_cherry_virus
NLADHEQVRTYSAYCSRRLCGLTDRIGKLPECNLAPAFLKELKLPGLPVPQTLYLKATRWLTLSDRDEEREYVPVLISHLITAVYDVVKFLLGRQITRKDIHYMVGVYTLLAMEGRLEKSFKEHTAWLVARAMGDVAPEVPPTDGISAGKIFSPRLNRIIWMRCVLRRRPQDVSLAHSLYQVKRVAPPLVTKLVNKASEEMLRRVTKEEDGEEHIILRRLEGEIERTVDELVKNARAERWTGNIRGQPFPAQSASYEHGVREGGQLHSLLGTGHGLNIPHLIAMIQRGQYVYPVYGWDESVGPNLKNVLEMVDCPEFLPTRRSPVLEPFKVRTITMGPARHYFRARQIQGVLWDLLKGSRSTHLPNRPIQESDISFFVQRAGDRIFPGEEALYVSGDYSAATDNLRPSLSMTCVNRLCDHLSQSGSALDAAHPLRMLFQRVLVGHAIMDGKRGEESEAGRQSWGQLMGSPLSFPVLCIINLAATRWVLEQVSGRIVSLNQSGILVNGDDILFRMPYRGYALWNRVVTAAGLTPSPGKNFVTSRYAVLNSEVYDTSSRTADPVPFLKINLMYGTLARGCERRTSAELLYGDDLEAGGTLGHRCRALIKGFKPEQQDYLITRFIRACQPFLSQAPGVSWFLHPAYGGIGLPSVRRPRIEIHHLRVAAYLSCGGKDQAEAQVFMHWLKQPSKEFNRATLLRAM
>QDB75000.1_Penicillium_sumatrense_ourmialike_virus_1
MTIKHHCDVGWEEEALKRLQRHKTKNEVRVGRCRARLHPKLRPTLWLDPEPCTAIRVFVTRMQKRKDKGKKRGDPVPEPWDRFVRPTRRSKWKNKGKEIEVVRERVEYGTYVDFPYRGAHHFRDRLYDKRISYDHWDVVCTAIERLTGDETGESPRPVSIEAPTVCARSKELRRKARAIVKLLKTDQRLKTVHPLPPTSSFVCGSLRRQVRSMFAHELTVAQELSIKSSAKAEAQPCLYCEGLQEEQLERWKKARRQPQDVDRQHLENFEAAFARNVPQGWDKGKERVCMVPNGHATNSFSRREGGNWNRQEFDAEPSVKLVHSAGKPRIVTLYSSHNSETLKPLHDRLYSVLKRKGWLLVGSPTCERLEHVRNGTVGPNWLSFDYASATDNIKLEYVRAMIRVLKQKSVGMSNDEAACFDVLGHLSLDGSIAETGQPMGSLMSFPLLCLVNKTVVDLALTRLLESGQIQFKEWTGHRCLINGDDLLTRDVSSGGLVDAIEAEGSKVGLVVNKEKTMVSPEYGEINSTVFKNCVEEKKTNVSALWMGEDVSDVLGFAREASVTPRGFRSVVLANASRLARQKIKTAHRLPGLLVNQILSSSRLKHAVCARPSSRVPELTNLFPVVPLPEGYDLSRGEEVEVLIREVNRARDERSWSRLAAEKRKLTDIRKEITAEPGERLPGRKIYKLLQPKKTIQRETI
>QDB75004.1_Phaeoacremonium_minimum_ourmialike_virus_1
METNISNLSGMAGGWEGAKDSSAQPKRESRGRTNGRGVSGVRPRKHKRKNKGDEGSWQEEIRVAGCSVAQADAGLAFNSNARRERLRQYGPLSDCVLSDFERGSSTGDRGEVTSLNSDSPSTRDQSGGEEYYSEGECNHFGPCDEDGLWHTCGANPHYYLDSRQAMPEVEVVPEECTNKKKIYRLVRRCMRFLAADRGLPLMSKIPEDTPCGSLRATLRSLYGKSLTIADELSIKTSQKLEPQPCDFCNPVEGAYLAAWERKVSRYQPVDGMKLKFFKETLRMNVDRAWNVGEFVRVPNGHGSLDHTRREGGNWNEEEFSERCRIELVHSSGKPRVVTLYSEYNQKILHPLHRALYRSLSKYGWLLLGPPTDEIVGSLLGGDWLSFDYSSATDSIKAQYVRAMIDVLIEKSVGLNEEQIKCMRVLEKMKLEDGWSNTGQPMGSLMSFPMLCLFNKTLVDMALADSLGMLSGRRVTKEVLKVYQLHRCKINGDDLLTRSPEGQKKDFVACMTVWGREIGLVVNKDKTMRSAVYAEINSTVFRNAQEDKKTNLKVLGVGRRNVGDALDLAEQSTVTQSGVKYALEALQPALSVQKDKRVRKHPRLVAYLRGNKRLRAASTAVPNEEEKVRNLFPVVVRPDGYDLLPCEERSIVEREVNRLRPVALAWKEDEKKNPAGKVKWTFADPRSFSAVVKQRGRKSQE
>AMB21743.1_Phomopsis_longicolla_RNA_virus_1
MRSNWPIKLYWLPYGLAPVSVSLGPVSSSFLLNKRLRRRGEGGCFLAIDVNPQSPGGGPLKKATGCSPPVNCGSSGKADLRYTKENVSPNNLQGCKKESRNGRVARAAVRLLEQDQKIKRVRPLPPRISCGSLRHAVRQVFPPDLTVVQELSVKTAQKLIKPCDLCEQEACSALMAKYMKERFEPDSPVDVAHVQRFKRAMAVNIPSGWNKKKSPYIPTGHATLFNKRRQGGSWNREPFSRFARAECVFSSGKPRIVTMYSSRNSELLSPLHDALYAAIRKGWLLVGSPTDELVQGLNGSGPYVSVDYRSATDNIRAVYVRASIEVLKEKSECLSDEEAAALDVLAELRFASGDFVPGLTRAECLDGSEPATRGQPMGSLISFPLLCLINKSVVDLALADLLDSGKIRWKEFQRHRCLINGDDLLYREFTDSRDILDGILRHGGMVGLVVNTEKTMVSPEIAEINSTSFRNGRKEKKTNVNVLEFSKEVTDPIGFLADSVVRPSSFRRLLELWKGPIRDAERKIQGPIPRSFFASLYRSRAVKESLVWFPTGRKESYNPFPIAARPDGYDLTRGEEIGSIHARVSGLMDSGYRPEKPVRSRALSGEVRSIQSALRRIKPREEDNILKVLADTWYWKTKEKSVKEDDVYFLSKEVPAWCQECYEGSHSKIQCIAGIIRTFKQREKGQLAAELRQEVLAEDA
>YP_009182165.1_Botrytis_ourmialike_virus
MPTSNDMEAGCKATRSIRESLLRATQLISREFNLPVPVGPFNGTSCMELRSQWDTYAKWSCLQFVSKKEERRKTLVQLIKSGCRLFDGDCRTCDPKLKELEKRKWVEQMSTARPRVAYYKGLTRSTWLGRLKDSARELITGWGRNLEGCRMEDYIPDQSGCFEAKSIEGGTLSVSQDFASFPNEVRLGTAKTKGKIRVVTMQGANTKKVLRPVHSALYDYLAGFGWLVRGDVTAADFEAIIEDKQGDEKFISGDYEQATNHINIDSVQAIISVIAEEPLLSDEEREVLIRSFRDVTVYKNNGSFLCKVRNGSMMGNLVSFPLLCILNKCCYDMSREIESEENGVPYCPRVGRFNGDDCAFCGTDRFFEIWRETTSIFGLVVQEKKTGISSRWIELNSESFDSLKHRFVQKNFLSYLRVTRDTPGDLLSEIVSGTKGFKGSTKMWLINHVLRYEIAIRGVCASTIPRKLFLLLIKRVWFRKTLSNPLPPFPTTGVDRSIRQTVVSPPLPSFIPLIDDIETLVRKSHVKKWVGVSTIDGRRARCSNEMNPDHDHFRPMVHGSLFFPFISSSYSPTPLSSSLRGSLLRQRKVAFDLSSKPSASVRFSRKHSWGFTMSELCKDTLTTFFGETWLMPPKSLCGSTLPYYHPHLKIKCDFLTTVTPTYYPPPVSLLTTKTLAEHAATIYNLERTSSSILRNSRVRI
>QDB75003.1_Epicoccum_nigrum_ourmialike_virus_1
MPRGGKPVLTGGTPKVARCTAAGSLIKALNKATHIIFAEFRLQGDMPQFQGVSCLAVREEWDEFAVEAEDRLVKGKVQKRKKLESLIKSVKRFFDFPCKPCDEIAVEAARSKWRAQVAAPCTMPDTDWCFDPISLLKRRVRELVDGWGERLAKARDAGLTWEREMDERRGWSGYVPDQQGCLETERLFGGTLGTAPEDYCPLDNLVRGGVAKTKGKFRVVTMQSARVKETLRPVHNALYDHISSFGWCVRGDVSREDFDVVFADRRPGEEIISGDYEQATNLIYLEAVDAIVSVLAEDDRLTSEERKVMVGSFTDLKWVSESGATYPINRGSMMGNLISFPLLCLLNKACFDIASDICRGSGANRRGRFNGDDCLFAGNRQFYHCWRMVTGTFGLRVNEKKTGVSSDWAELNSQPCLRTKKGLNPRPVISFLRPFRKEPDGLVDEVYQGIRTLKKAVRAWVWNVAMRHEISMREINVSNLPSKTLQYLLSKKWFRRALDLGPAPVNSYGTERKVPMVVANPPRAAFYDAVTAAADKIQRETVNKWKGVRLHEGPYGAPARKEVDRRAFWKRDREVPSRESVWYKGKGERKWQFCWPAKLYEMFSENYPDELLSDAECMEDWIEDHPFLTTKCALVNLRPKPKYARLNFAPKYTDKYNVPYETIPLLTIDGVILSVL
>YP_009667033.1_Magnaporthe_oryzae_ourmialike_virus
MSYSESDGSAACNSAGRVAVPSLQMRNLVSFSGLLSETFRVDLRVPETLGDSTRELKEFCGRLLEPSGSHPWAHILRPLPAVDRLSIAGSLFSFSKTLPSSDPDCDAYVRHMSVPGVKTPDGYLRFVRKLIMREFPVGWDKGWRSTYLGTTPTSSSALGSSKGKGGARYQLRGSRQWFLKSCMGLERELLLDPVRKVGIARCDGKSRRVTQSPAESVVLSPLHTLIYNHLSRKDWLLRGEATPDKFADFCQKDGEVFVSGDYESASDNLSIEAAETVLSAIFAKARYIPQAIRRVAMDSLRCVLVSEGAVGIQARGQLMGNFLCFPLLCLQNYAAFRYLAGNYPVRINGDDIVFRAPEHVRARWAAGVQALGLTLSVGKTFVHKRFFSLNSTYFRARTKNGVKGVPIVRATLFYKGVESADSIVGRFSSVGSFFPVATSSMLRVRILQAMQKEIRCTQRSVRRGLGLNATPAELARSGLLVREKFYSNLPRESAVPSKLAVSGALPPGWVKVRPLWTGMTLVEDPEFKKELVQHCWNSVVSRVETQDYWNVVRSGGCPYRSTSGQAYRRKAKLLKLSVNATRRYLEGRLGAVPPRKKGVWQRADR
>QDB75007.1_Phaeoacremonium_minimum_ourmialike_virus_2
MNKENIVERTLAKEQWVGKGNTVDRAFPFLLAVYRFRSVVKWLNAEYDLDLPHPAFTSARELKEFCGGLFENPSTHLWTRHLRSRHVCLRARASVASTIFLFRKVLPAEKLSKKQAAKVAEKYIKKMTTPQDPAPSDFLDFVANETGRMFRPGWDHAWHNAADSFCLPVKACIDNKAGAGGARSITEWEQVYKDGRIIPAIQAKYEYFIEPDELVRERVHIPRSTEVMTIWTGGKNRTISMFHAERSFLTPLHHIIYDHVSKKPWLLRGDAEKKIFLDFLPKGDEVLVSGDYESATDNLNLSVSQTVLRMIRNHSTEVPTQVWDAAEEALVSRFENGELQARGQLMGSLLSFPLLCIVNFLSFKWAVPRKVPVKINGDDIVFVATPEERDNWYKQVGKSGLVLSKGKTLCTRSLFSLNSTFFLARRRGEIEEVPIIRSTCVWNPPDSCASVQGRLQSACRQFSKEIKNKVLVETLRTCSKWVNLSQRSLQRGLQCRVSPGVIRGAGLMKREVFYNALDEEPLCPPPFKRWQHWGLPTGWESVVREDGSGDDVGALSALVASTWSGFVTHEEIDFNAYLRAVRNRTFNYVPLNRRAFKMLGPCPFTFEELELTLKKKIRNLQRKGERVWRKVHQSVLTFVRAS
>QDB74999.1_Cladosporium_cladosporioides_ourmialike_virus_1
MAGIDKSLNAFGSASCPHLIRFRKFCGILSSLYGVGLDCPEFSGNSLDKLSSFKKFCSGLIERRMHPWRVPLKQLGIRSRMSIAHSLFLFRKTLPAPPPDLNDFLDTISAPSPEPDVDFLNFCSREISKIFPTGWDRSLYPSNCLSATVSTSSCRENGKGNGGCRSWVLDNKMPEISSREDFTLSALVLQKYSRPLPSRLVAVDTGGKWRKITVPSGNQSLLRPLHKSIYDQLSKQKWLLRGKESVKSFAAFSSMAGEKFYSGDYESATDFLNNSVSKHCLAQLLMRARSVPHGISMMAMDSLSLPVELSDGDQHRVVNQTSGQMMGYLLSFPLLCLINYLTFRYAIPRDVPVKINGDDIVFRSTSEEYDKWVKLVGKSGLVLSVGKTMVDRRFFTLNSCLFEGRNDGPRVIPFIRSTALFPKSKDPEMVMGLRGRYTSFCPGFSGVKRSFLRTEWLRLNRGLIDVTRRSVSRGLGLCVTFPELVNSGLWVREAWHLSLSVEKPIPAPFSEWSCRPKGYRYVRVERITKELKSYSEGISAAWLDSAWENKTECEVNDWFAAMKAETYEWGSWIESRSKDALKRAKLLGISVRNAQRYLRPSRALFKPESFKSVKRSIWIKDDINLGIVYESKTGSFDVPFSEVSKRDSHESIESDDVRDYIVPTLSVNSVLVSSKQFFRKNFRCFDSDVSITCDGVPELE
>QDB75001.1_Cladosporium_uredinicola_ourmiavirus_1
MAVKAPKSRTPRGCRAYQHRTLEVVRRAVASWEAISGLSAPPLSFEGGSCPELAGVVKKFLASSVSDDEAIQMGFQSIKKLLPDSCRCMESVLLDDLVRRLGRAPRALPSGYLKFVRAETNRIFPKGWDSSYEGYCLSTSPPLTSCCEEGRAAGGVLSVLRDGQASYLDRVLHGKGSLCPLYTGKLLVVQSAGKPRPLTKFPAESLFLKPLHKSIYRNLSRQPWLLRGPPREAELRKAGFKRGSGVLVSGDYRSATDNLPIEVMEAALEQLLRNAVFVPDNVKELARRACRPRLFSEKDCLDVRVGQMMGSLLSFPLLCLQNYLSFRWAVSQSGQRGRVPVMINGDDILFQTSVPDFPTRWFEVVAEVGLEVEETKTSVEESFGSLNSTLLRWNEKGLLSPAWSPRMGMLRPADHPGALGSSFLSFLAGSPAEYRFRAGRVWFDWHIGELRASRVGLPSLGFRGLLAKRLAGLFGVENYCDAELPPYFKEHGVGMCTDFVSRVPTDALDEETRFASSVEVAAQKWTHGFAPADRVSGAIQYCLARSAVKGERHDYGWKSWPFWVQDREFKFRLEQEIPERKASRRSAVKPWLDQFPVRTEELIAASVADSLVFDLGRGPLPPYSALPGPMDWGTVRVDAPNL
>BBF90578.1_Pyricularia_oryzae_ourmialike_virus_3
MATTNSNKVNYSSSGRTSKKSRRCRAYQARTIQYMNRAILSVRSIFGDCPPFSFEGGTCQELARAVKAYLSAENFLDPAAQMSFQSIKKGLPASCSCMEHAMLDDLVSRLMSPPLKLPAGYLRFVRRETNRILHKGWDASYENHCLSAAPPLSSCLGKPRSAGGSLSHLENVGQARYLDEVLHGDFPEQEVSALPMVVQSAGKPRPLTKFEGEQFRLKPVHSTLYGALSKKSWLLRGPPTAEKLERAGFRRGKGVLVSGDYKSASDGLSIEVAEAILEIAQKNSVFVPDSIWSLARRSLRPNLWSIDGPEICLATNWEFLGEVTRGQMMGSLLCFPLLCLQNRLAFLWAGFDRRTPCLINGDDILYQTDDQALVDKWFSVLPTVGLEPEVTKTSREEGWGSLNSTLLKWDGETLKVEWTARFGMFVPSEHPGSLGQNYHSFLLGCPTEYRFKAGREWFKWHLSELRSTGLPLPSLGFRGLLSLRLAKLFDLLKLNGGECPRAFDRHLVGLPIDCVTWVPSQEVDTELSSLNSREMAAHKWALGWKPTDVVRSALRWCIDLTLSKRRVGPERAPHALELMYIPDREFLFVVRNLVGDGISRKVIKKSFFEPFAPRAEVALFDSVIADSVVDLNRGQLPAYSLEAGPDETSLSW
>NP_660178.1_Saccharomyces_20S_RNA_narnavirus
MKEPVDCRLSTPAGFSGTVPPPGRTKAARPGTIPVRRSRGSASALPGKIYGWSRRQRDRFAMLLSSFDAALAAYSGVVVSRGTRSLPPSLRLFRAMTRKWLSVTARGNGVEFAIASAKEFSAACRAGWISGTVPDHFFMKWLPEPVRRKSGLWAQLSFIGRSLPEGGDRHEIEALANHKAALSSSFEVPADVLTSLRNYSEDWARRHLAADPDPSLLCEPCTGNSATFERTRREGGFAQSITDLVSSSPTDNLPPLESMPFGPTQGQALPVHVLEVSLSRYHNGSDPKGRVSVVRERGHKVRVVSAMETHELVLGHAARRRLFKGLRRERRLRDTLKGDFEATTKAFVGCAGTVISSDMKSASDLIPLSVASAIVDGLEASGRLLPVEIAGLRACTGPQHLVYPDGSEITTRRGILMGLPTTWAILNLMHLWCWDSADRQYRLEGHPFRATVRSDCRVCGDDLIGVGPDSLLRSYDRNLGLVGMILSPGKHFRSNRRGVFLERLLEFQTRKTVYEHAVIYRKVGHRRVPVDRSHIPVVTRVTVLNTIPLKGLVRASVLGRDDPPVWWAAAVAESSLLSDYPRKKIFAAARTLRPGLSRQFRRLGIPPFLPRELGGAGLVGPSDRVDAPAFHRKAISSLVWGSDATAAYSFIRMWQGFEGHPWKTAASQETDTWFADYKVTRPGKMYPDRYGFLDGESLRT
>NP_660177.1_Saccharomyces_23S_RNA_narnavirus
MHHKVNVKTQREVHFPMDLLQACGASAPRPVARVSRATDLDRRYRCVLSLPEERARSVGCKWSSTRAALRRGLEELGSREFRRRLRLADDCWRAICAAVCTGRKFPSFSVTDRPARARLAKVYRMGRRLLVGVVCRGESVVSDLKQECADLRRVIFEGSTRIPSSSLWGLVGVLGWTSPERAMQLTFIGRALPYGSPDVERRALASHAATLSIPAECHPNYLVAAEQFAKSWADDNLPRKFRIYPIAVQESSCMEYSRAQGGLLQSFRKGFVGYDPAAPSADPDDLELAKERGFSRIRASWYSTFRYRGELKSTNQSLEARVAVVPERGFKARIVTTHSASRVTFGHQFRRYLLQGIRRHPALVDVIGGDHRRAVETMDGDFGLLRPDGRLLSADLTSASDRIPHDLVKAILRGIFSDPDRRPPGTSLADVFDLVLGPYHLHYPDGSEVTVRQGILMGLPTTWPLLCLIHLFWVELSDWAPARPNHSRGFVLGESFRICGDDLIAWWRPERIALYNQIAVDCGAQFSAGKHLESKTWGIFTEKVFTVKPVKMKVRVRSEPSLKGYVFSRSSAFSCRMGGKGITGIRAARLYTIGAMPRWSRRIRDVYPGSLEHRTASQRYGEPVTVYRFGRWSSAIPLRWAVRAPTRTVGNPVQSLPDWFTVGPAASSVAADSNAFGAVSRVLRRMFPGLPRKLASAGIP
>QBR53296.1_Culex_narnavirus_1
ASAKLRKGPVVGTDRIPKSSLSSPRGHVGRKPRKTVRPKPDPLQGQAQRAWDVWRLALFALMPSLQKKGLDVRKAKLAKKPVTAQRATQRAIQVLYKWLAGSFVRSGPEWTCKQIKEYANYCRSRSLGDERTDAPRGFPVKGFEAGFIKACIMDPNAGGTALAQLARVGRAMPMGTTRVAVAALRKHRDTLTSTTVVPEETQVNLRLWAERWTRDRLATGARAREGTTTSFSRAASASVSAADGGQLAELRQLPRFVDHRQMLRDLLLEEQGFDLDGDDIFLSATCDEGDDLQLLADCAIETARDRCMEGSPIPMVATTVLELGMKARVVTKPPAWAVVAGDACRQSVWPLLESDRRIDLSGARPNTESLDRFHDNLAHSLVGAATPQFFSADLTAATDLMPFSVSWSLWDGLCDGLGAAADAPLRLLGRYLLGPVTVGYPTLAAIEEHDRLYQAGEPTEIVSVRGCMMGLPLSWTLLNLYNLAVADMACSPVGVVQVGVAPAIARGDDLVAAIPPGEADRYEELIALTGGEANRLKSFRSATAFVLAERTFRVETQEIPDRVRGLPRGWRWRRVSRFGDPALPPLLTREHQPGLKGQPSRNLEGAREVVGIRMSVDLPLRALIAGSASFAGGAAVPTYISLPPAATSCLSEFEGTRFYPAVARGLLSVHHHLVSEMRRSAVPLFYPRELGGGGFPHPGG
>YP_009553634.1_Blechmonas_luni_narnavirus_1
MMLINPDRGPYISRAFFWVISNLRARGLKAVIADLKGLSLWARATAIGSERSVKSFRALSLEWFGKLDRMGLCQLGRLGRALPKADASFVEDSIKSYASAMQEDTGPTPAHCLLRLRAYARAWARMIHPHTVPIPEPHTSTSASYLTSVKDGGQEAECLALPVPEYEVCLEGLPEKRLETFIGPPRDEVGVERDKSRLAYTPMVSLVASIRKVDWLVAAFTAAGPYPLKGGGESKYPPVRLAAIQELGFKVRPVTTHQVSEIIAAQHLRQFLFQCLKKWKVTAPVMSGEKTRAIKEVVEAWEEGDVVYSSDLTSATDLCRQDAHIAVLEEILLEWGFGHRAVHIAHFALGPHLVDATAYKAGCFVQRRGILMGNPLTWSLLNLVNFFCAAEALSPGGAIVPSIRAAERKFRICGDDLIGCVDRSVVVRYEEQLGYVGYQPSIPKSFVSEWGGVFAETTFLLDRVVSLKPEPFPALDKPRRLVESVSVRPRFLGDFPSKILLPKPSGLALPLRIGPDCTASLSDIEEGEHRQSRLDVMKRAVGVFYPDMVSTLLKAGIDPGAPRGLGGAELPWVKGCRLSSSGRAAAILASGNHLRGSALSHKSILAAALGAPYQTDYREVDDLVLGLLEDSAPIASVGLSSPHASLPGLPVWDVHSGEAEAYLRKEASLIEGSLRAMGVLPLIPKTHSKSKTVGRVGREV
>QHQ74301.1_Plasmodium_vivax_NarnaLike_virus_1
GGQSLGKLPWEQGGSFSTRRRKLLRVVLTKSLGLRPAVVDILLTRSIRHFQRIEGAINAVVDSLVCSDPTMFLLEEKENANIFRDLVRKMFYVGTFNLDLLVDDWKNFSRSLFHQYAETEVIGGRPTISRTNIYKRLLGVSTFKNLDSSFRSFQILGHLLSTRQFPFMGKRCEEKSLKRFEEVVTSLHEVKASHLSRMGEAAFYIGRKCRLYHVPHNVGHFSINSSGDYEFSTSEGGNALGVRTLMIEVLGRKSDIMEEMTPWGYIQHNTDLEIWRYLYRDTPILEGSFLEPLTSGFPKEQPGRMRGLDEVIGRQLMYAAWKKSVQVPTVRCSTVAEMGNKARIVTVGPAWLQILQAPLAHTLKHMMWNHPSVFSSFHRQDQAWMAVIMISKSKLSNFDEVLSSDLKDATNAQGITLTRHLVRQFLRGYGLRPNPYVDFVIDLIGPREIVLPTGRRILSRRGIMMGEPMAKPCLTLLNLCVEYCAWRKYKVKYDRANLHRRLFHIGGDDHLVVGPRPYLNYMTKFHLLSGSQIEGGVHGTSRIAVRYVERVLFIGNFSKRKPHDPKNYPESMIVETIKVRILERGYLLPIIKDNKNVAIGKSSTISACLKWMPKHPLWPEWHKQMIRGLFVSRMGAWLPNLRKHPKCFNSIMLPKFFGGYGLAMSDLEEYTAYTKASRPLQWIIAAVCDDHPQWREGIRE
>YP_009256557.1_Phytomonas_serpens_narnavirus_1
HLSLNDLIEAQNNTLAFYDHVFFFRENLIGHSKVISIAMKYFHASLNNRDRAIAWFKDYIEVIKRTLASTEDSYKTALEGLKQKNESLYKENIFLPLLDLENWRTIASTKTRTHYLERVCGSLTARAMALPSRNLENQAYERFKSIISREDPCQVDLTEVRRLARMFGKECIKSGTPPPAQITKLDLGTTACLEYTHSDGGRTAFFRDRFLPWVKDQPQEDEVIHYKGRPVLTIPAGIRRFKSIVPPGVEPPEGELFTDPYPGLEQEQLTLQLFGWPDTCQTGYSPCIGYQLFVYSLSKDCTKDLYTSDGLEYPLVHASPVLEHGGKTRWITIMSMFDSIVQDMAQNQFQPYLLKHPDVCPIFTKSNLAWQMLNKAPPRDLSFHDRMYVSDYSNATDAIDHRLARNLLEGFCEGVGMDHESALIGPGIDSLCRPKALMHRRDRNQEGKVPTITKSGIFMGEPLTKVTLTLLMHVLPLLALASSEKGKKSVEGEEFHQPSWFFYYAPGDDHVATGPDWFLEALAQTSTKLGMLLNKDKTYLTKTFAPLCEQWIYVPNLRNITPTKDIPKDVEVYLRSAWVEILKVKIFSPSSVTEKFYHVEDYSVLGRGKHLSTCLHTMVSSWSNSERENFRDYFIARYLDQLPPKTWWQYHFVFLQTQVGGLGLSISYEEENRHWNKIPALIRKSMVSIYTSDASELWEK
>YP_009241365.1_Phytophthora_infestans_RNA_virus_4
LLKRDLMIRLTRDLGLSGRHADRLVNRPAIHLKRIEEFISGLVDSFWLGDPRTFALGSPDFKTFRTIVRKIFAVGTSNLGMLMTNWKEWTNWFTHSVCETELREEAKLSNHNMFHRLARLSVVQKALSGDVPLMELGSIVAHLTSTRQMPYMGLPTEVKAKADFIEIISTPFHVEPSHHRQMVQCAARMGRLCMSLRNGVPVSDRSSHFSATSSGELDHSLTRGGQAQALKDAIDKWLIPASGSTYMEDTPFGVAEHREGVPLWKTLFVDQETQLELIFSDFGDSLDWIKDVPGRVYGLDDYTGRQILYVAWKEMEDIPHIRASTVPELGNKARIVTLSAFWLNVLQAPLSHIMKEVLKYHPSCFASFTRGDQAWHAASGLGRLNPRSVAGYSVLSSDLKNATNAQHIALTRDMLRAFIYSSGLVVSEAYVNLVLDTICPRLVELDGEFTLSCRGIMMGEAIAKPSLTLLNLVVEELAFLKYENKLVLLNTDKAAPSRRWRCYHVGGDDHLAVGPDQYLDLITHNHELSGSIISPDKHGKSRKMVKYCERVLLVQNLQYNTPDRKPFEHGLIVDSIKVRLLEKGQSTLIAKDNKNVAVGKSQQLVKSLDWLPKQLYSKGFIRSIQHLFIKRMGSLLPNRNRDEEAFHSVCLPKILGGYGLGLAEDLLTHLSKSKPEIQQTVSAVLYGIETRRARNILSRL
>YP_009553325.1_Leptomonas_seymouri_Narnalike_virus_1
LGKSWKTFKCFKTSSIVRAHELYLCYLDICVCLDPEILSIESNRSIGVKVFNTACFSTSTATSLYKEFVENVLILLKCKEGEERWTRQNPFKRMMTWKIFQDAIASVQLSKGKSLERVLSVLTTRNFPEPDGKSIQKKKVDFIGIISQQPPKGWKSEEYRSHFLESIEEIANECESTTVSDCHISVTAAGSLKKTVREGGKFAEMIEEVKGFLAETPSNEELYEFANLKWTCNTNEPRWKTFGIIGEINPMSAMTLFTEGVDFLNEVPNQYLGPIDFSGGSLPPGIIPEEDLFITDLRPFRMGLGAQFGNQLLLYCCVFYKKDELPMIRASPVLEGGDKVRWITMASWRDLVIQQAAATIFRSLMESHKEMKPIFSRANLAWVYLNKAREIGPSDICYVSDYSSATDTVDREFAEFILTNFIKRFRNRLSDPLLNFLELGIRNAVSPKVVIFPTGERITSSRGVFMGEPMSKVILTLIMFTIGKAAKSIYKLRFPKSMEKLTFWAPGDDLVATGPTEYIDIYSELAKILGQILNHSKVFKSRTVFKLCEQWFWVPGLKSSVGTWAITTDPGKYRESAWVDTVKLKLLGAMSLSNHSHFEERNEVIGKAKALSKILRWLPSDTYPLEYKKLLRTWFLCRFEPRLPRTDSKTFAFLMLPGHLGGFDLLLDDQEIREAYQKVSSFSRILFNNYYDDFIVGSYL
>BDB16250.1_Aspergillus_tennesseensis_narnavirus_1
RWVISKLVTSGYQELLKDYKAFIVFVKARAIRANVQPKGVAHFPGFSPSGEWLGTGLEWLNRVINRGLRSKGEGTRLAHFVSTRGLPSPTKEMVQDSLRKHRINLITPAAIIPESRMKAVRLLSRRIGRRVTRSQVQMDLENPEHVSLTNSSSFAYSRTDGGRAAEVQYEFDQWANHTGQERTHVLDYHIAAGTNWRTVLCYPRDDDLSDKSFGDPLEGGLLGLRRAGYDNNLGFQILQCAAEAGQKREILDEHYKVVGHPHVRASVSSEPGGKARIVTANEWWVTILLQPLGHILVSLLEEIPSARAGLSRAEPAWEWVEDLLQSSKRDPSLGDFYRSSELLTSDLSEATDHCHRDLSRQMLEGFFEGVGLETETGYLRLAIDLLVCRKMLHSPGLNIVRKESRSDAANMSQTPLPTGTGVALEFVQHFEAELARLGEGFSDGEPCLTDTAILMGDPGCKGVLTLHNLVAEEEAALEQVLGRPVTVQDLLEANPVHLPWRHFSCAGDDHTAIGPSKYLDNIGENHRKNQMVLSKDKHLRSAHGGFYCERVIFKDENTVFVAPGRVDYSQHALVDSVKVRLLSPETKAREAEVETNPAIGKARLLYKQLLWSPPGWTRTLNVLVQRRFRGRMLKHLPRTSTGAIARQVELPGFLGGLGMSPPLLEGWDLDNVLVSLSHHHLMLLHHVLKGMPTTTFGYRA
>QIR30289.1_Plasmopara_viticola_lesion_associated_narnavirus_10
RLWKWYHEHVAHGGLDSAIKLWKRLLTQIKFTLAGEGVDPYNDRRTDIILFEGNNFRPSALTGYWGWLPAVLSRDTDPITRKAYMTRLAALIFSSRGMPTPTKPGLVAGLNTHGEVVCGERDFKESDRLSQVSYLVGQRLALLAMKCSGGYHQHSTAHLSMTNSASYEGPRRSGGRAYEVGPSFAFWLNQKYEGPDKSGSTWFGYPYHVRHGMPRAGTMCRNNLRPDITAVDSSRIGFEELDLQFLESGEMRVKLQTPFEGFDEAVGAQLLQFSIETGIQDAGLVGDPYIPDEGGAAPGVATRPFCARVSPVGEGGLKARSVTADEGWVTQLLSPWGHEMISWLTHLPQCRSGASAASQAYEFVKDGGRNSLDKALEGGCKFVTADATQASEYLEWSVTKPLLRGWCNQLPIQHTSYVDICIDALHHPTQLEGGPLADQYDWQGCITKRGCLMGRPGTKTALMLTLTAVQEMALLEGFFGRDILSLSDEEILTADVSKIPGIFRTAGDDQLMVRPEKIIDSHRRIAKLCGVVIPETSWMISGDIGLFSEEIIYWGPQTKFAGKGPLWEREYFTTPHVDALKTRLFSPVTRVTLARDETNPALGKGSFFAKKMSWIQGTKYPGCEVLKLRWRLRFNTFVDWNNLFTYLPEQLGGLGLTCLFDGDETDLVSWVMSQPAIIASGLIAMLEPNCPPTIRASILA
>BCH36659.1_Magnaporthe_oryzae_narnavirus_2
LLASSPEQIRSFLGLPSYQKLLRWAYCLSVHNTDKATKEWKRFAALLRWKAVQSETAPPEPPVDFPGFGASRSNLDELPPLWCELCPWLKPVWDRGVVSKSEATRLLHLVTSRGMPAGGKKTRAESLRKHAETLSSTPEPDEIRRKILRRLSVLIGRQIRGTVPKNFKSLGHLSLTSSASIDSPVKEGGRAAEVAVKFRTWATYVPDQDEEASTWFGVPYRLKAGRPRWQTMCRESPVHLPFHEFGESVENMVLDFENFKYEDPLYGLDEVTGLQLLQWSLEECIKNGLIDGCPYNNGVPLKKGDVAPSIRASAIGEPGAKSRVVTVGEDCLTIFLQPFSHHLLGYVKLHPSATAGLTRGWQMFEWCKGLRNAGPVPGQKTYFLSSDLTTATDFCRHDFSQSMIDGLMEGLGESSPYLSVSAALLCSGRRYESEVEGFFDMLTTRGILMGDPGAKLVLTMHNLCAEWEAFIRYQLNMLDADDESFYDRLRHSKGGMLAKWRHFACSGDDHTGQGPREYLSRITRNHELNGMSVSWPQNFLSSRGAFYCEEMILTVGLRDDQIYGGETPFAKRPYLEQPHIDAMKLRLLSPCSKEHEGKDEPNPALGKARQMQGMLAWLGGGWEITVPVMSARFEDRMEAFLPDDLAIRYLPVKLGGIGSPAFHRSKIELEKIFRGMSADHRSAVQDVLAGRAPLLVRQCL
>QIR30288.1_Plasmopara_viticola_lesion_associated_narnavirus_9
SMSSPESIRLFLGMESYKKVLKWSYCLAVHNTDKATKQWKKFSALLKWKALQSETAVPEIPDDFPGFGAERSNLSELPPLWCELCPWLRGVWARGVESKAEATRLLHLVTSRNMPAGGKTTREESLRKHATTLHRRVEPDQTRGAILRRLSVLIGRQVRKNLPINFKSLGHLSLTSSASIDSPVKEGGRAAEVSIKFRTWAKFVPDHDVQGTTWFGAPYRLVAGRPRWQTMCRETPVHEPHHEFGESAENMVLDFENFKYEDPLYGLDETTGLQLLQWSLEESLKQGLLIGCPYNDGGSLAKGPVAPSIRPSAIGEPGAKSRVVTVGEDCLTILLQPFSHHLLGMVKTHPSATTGLTRGWQLYEWCKGLRNVGPVQGKGKTYFLSSDLTAATDWCRHDHSRSMIEGLMEGLGESSPYLSACTQLLCSSRRYESDIEGFFDTLTSSGILMGDPGAKLVLTMHNLCAEWEAYIRYSLSMTDSSDSEFLTRVSRSRGGVARKWRHFACSGDDHFGQGPSEYLASITRCHEKNGMSVSWPQNFLSSRGGFYCEEMLLTAGLSKEQIWGVDIPLHQRPYLQQPHIDAMKLRLLSPCAKEHEGKDEPNPAIGKARQMQGMLAWLGGGFEAMVPMVSARFEARMEAFLPPHLGIRYLPVFLGGIGAPAFHRSSDELARIFEKLSNNHKQAIQDCLGGTAPLLVRRCL
>QDB74994.1_Neofusicoccum_parvum_narnavirus_1
LPTIGRVGPRILVEPSSTLEQRLEDYFCENRSVADVFERRVHPSFLERYLGTRSAPQFLSDLCPRDQQQVLLRNLYFKVSEVFKRRLRQRLDNRGLNQVRSWFHTANAAVLAYYCTADSPCDKQVDRLTRWALENCANNYAQFQSDFKSLKKGMRKSFALTGRIDSYQCKAHMVPYYDLFKQKKGFSSPAELGRYVLTWCQTRATGMADQVMVRRSLEKFKRTVQEPSERVLIPEPYLLDATRMAVNTMGVHAVISVGTTACLESTRGKGGKTAFLQHTLAKKRVLRFQYNMETLEPTAIEPRPVRTPHDVLSWAVQSVLHHPTYVRCVRVHSVVEPSKARTITVAPYAYQVIMGVLAHMYQATLQHKHVKSGLKADRHLWRFVQKVLNPQSAEWQHLPEGATIYALSTDLSEATDFGNLTVSRQIWQFLIKLSSVHEGFPTGLAVLGKTLYNGARFFFVPDQAGNYQLVSRQRGWMMGDMMTKVILTIAHDAICRMSRLQVYSLVGDDEIALSASTHQLEMNISNLQTIFKVSEEDTYISCHLAFYCEEGTLVPQRASSSNHVQMRRGEELSYLDYPRFRLLLPQISEVDAYSMSNSGRFSLLGKEARWVDNVNPRARKLFTRASLLQHILVPQEPDCISPYTPIEIGGDGAMPHSAGFLARVVADKSRNPREVIFRMASLMSGTTGHRYVRSDRTDKV
>QIR30314.1_Plasmopara_viticola_lesion_associated_narnavirus_35
DEKTFDTDQEFNELLASISRALRTGEAPRSLTWTYDYANLFTTRVRGRPLHKHNKSHIVDILRRRTFWYNRLKSNMKLMVKHLIDRDELLKLKEILHTVDGVICQLIVSFPECLMAPDGHSAYTVTDQITNSIISSCLLNYSKVVREIKAFRKKFRRACFEKVPFPKEGYRHMSWLVPIIDFYNDGYYSRNSKEKMFRVCTFAQSRSTGLADKKMVNDTVQEFLDTVTTPGEFSPNETLLESIQEVTTDLVFDADSISAHFRASMSTSACKESSRKNEGKFGFLRKLVSDNIIPVPEEPSPENEGGTIGTPLWWRAFRKAKNRDADVFDVNVAGIRENGKCRVVTSGSFYKDVLLQPFSHLTIEMAKCNPVLEQGFKAARLGWEFILSVNNLDPKRGEILFEDEVSAMSFDLAKATDWPTHESGRAVMRPILEKMGLAADVIDVILDVWVGEKNLYRNKQFVGKMVRGIPMGDPLTKTNLSLVHPIASLYARKKIGRHIVVLGTGNGDDGNQIASGPLRYKYFDYFLEGCALLGYEISVDDTFITDDWMTYCEEVFRIPIDRFHTVLNSCRIDDSRISPYLDHPKGRLIIDTRKDRQDYSSDPKGKYTLMGKELEWVGKDGTKAISFLYSVSSAMQDVCLGLADRYEPVYLPRQIFGTGKPPPLWDVESWCNAIRSQRKWPKFLTISAMKETLGYMEANF
>BDB16246.1_Aspergillus_creber_narnavirus_1
NPTSISTQEHLWCRLVEVLAQSVSLGESPIELGWDYDARSLFSPRLKDRNGKRIDYMRSHDRRVLALLKYDTYWYKRLPKSGKNKVKKLVQSKQGRSTLKEIINTCDGVLVSLLLSVPESFGSYSYTDRMISSIMMNCFHSYSKFQKGLKEVRKQVKYQHMTGKKITLRDDLNRTFSFVSPLISILNKSKERRSKSIIFRLACFVQTRATGLADKRMSEASIESFLETVTVKREFLPDDTLKESIRMVQDLVLGQTDLGQNPEFRISASSSACYENSRRKGGKFEYLSRIVRKSGMEIPDLAEGRPGALGNLAYQTAKQLAERKDESVRCVNVAAVRENGKARVVTSGSFWKESALQPYSHLTIHLLKTIKNIRNGLRAAKLGWKAIESLHYLENDTEFLYQWMEKVFVYSTDWEKATDKPTPQMAGQVVLPILRGMGVPDEDIRMIEFYWLSPKELFRRGKHIGTLVCGVPMGDPLTKTCLSLAHPICDLYARLKTHEKGIEEGNGDDTIAFSTSTMYFEEHARAAKMLGYDTSELDTFVTEDWGTYCEEWIHRPMHKSNTVKTAMKVGNLDLLPYLDVPKIRTVIATAKDRQDFSSDVSGKITLVGKESEYTRKLKKSPYRVINSVVSSIQDTILATVHQSLPYHLPRQVYGLGKPAPDWNVYTWLSAIKAGPEWKIPVYYHTFKVFNLGRSDVLPRG
>QHD64824.1_Erysiphe_necator_associated_narnavirus_1
PDDSVQWNCVLQALVRAVRTGSPEKETISWTYDHESLWSPRLVDTRGFKVNQFKCSQQTFVSLLATRTYWYKRLPASGRHRVRKLCLDNSGRLFLRDILNTVDGVLMSLIFSFPEMFLKEGYALSDRITSSIMMNCFHNYSNFQKKIKKVRKDVKKAMLSKEEIPIDDSFRDMSFLVRPLQCFNTMAKSSSKEKMFRTAMFVQTRATGLAGKEQVNESIESFLSAATQKREFKPNALLERCIDEVIDELLAKPYLGTNPEFKMSMSTSACRESSRANEGKFGYLKTLVRDAEVTIPPLKEGIPGTLGKWLWPEAAEKLLSGDSSVMEVNVAAVRENGKARVVTSGSFWKDVALQPFSHITLHLIKQLDNLRSGLKASRLGWRFIEKIVRQPNDRGGVNWIFDSKDPIYLYTSDWAKATDAPTPEMGWRVTGRLLEKAGLDQYSLEVVKRYWLGPKKLMLRGKCVGTLVNGIPMGDPLTKTNLSLAHPIADRYARYMLGCLSKEEGNGDDTAAISDNFLYGKYHLEAAVALGYEASPQDDVTTTDWGTYAEEWFHLPTSNINSTKWGNRFKNSLLLPYLDTPKIRVCIGTQKDRIDFSSDPTGKVTLLGHDQEYFKLSDPGPHHTIYSVASAFQDICLSTIDDHRPLFLPRQVNGVGKPPPQWSVESWLNIISRSRTWHAKYYIAAMKEFCEGTRGVTGYR
>BCH36633.1_Aspergillus_fumigatus_narnavirus_2
VDGLLMQVVLAFPGSPEFQNWNRLDQIQRSLIAQLLDDYFKDQSPDRVLTYEKVKRVRKDIKMHGFNPVSDMSHVQVPRELSALRVALSLIRGKTPLSHLQVMIMSQTRASGVPPRAVYDRTLAKTKAILTTPSSKELYELVKGPLARATDHFYSDLLVRLGTTESREQFFQSCIEASKVSLSDSGEFFTPTDVGGKLEASRRVLHANREIPEINLHTGEETGRILTPANSKQGERLFHWACGMFRDRENIYSSNSMSCRISLVAELGKYRTITVSSLQHALLLHPMSHIGLKILEVIPSSQSGIGAANHAWNFFKRLSHKNPSASFIFKEDIESSVLSTDWESATDYCDPYIAGAMLNRLLYRLGVPQWYRETVLFALTAPRQVETLDRNGCPIEVFYTSRGVLMGDPVTKVVLHLHHLIGAKIAGLLLQDVFIDNILDEEDINMSNFRLPNGALFDTSVGLGEDLPSLRFQGYGIFLEKTRERLLRYGRRPKKVEAFQHIGAEVGDDEIGVSTCPEYPAAELTVFSEFLGVKVSEEDTSINPRFGNFAEDLVILPDGYEQTYRYAQQTSDFRNMAFLDVPKLRLAIDIRPGRMNHSSTNDGKAGMLGSRLAWLPRDSPVRVMWEVFNLFQDINLGLIRDDKFAYLPTALGGYGKPIPFGHAPNFEAFAIRYKQGTHAGLARELVRRANSRFREYTVEN
>BCX55509.1_Cryphonectria_naterciae_splipalmivirus_1
ITHCLLCNLIPDYFRDAADITRLTTFEKVKQLRKAIKRVGFNPTGDLSQIEVPREISFFERILSFIGQQKRPVDLYRVATLCQTRGGGVPPPAVYLKTLLKIRTVLTEPVNPEEFLLVRPLIRPSIMRIHNQVLDRLGSATQIERFWSRCLDEAKISLSDSGEFFTSSESGGKLERARQILHSVETIPVRSLHTGEILKMATPSELGPGEALFYWALNEFSDRESVYERNVMSVRVSLVAELGKFRAITVSHLAHAVLLHVLSHVLLKYLSAVPSSESGVKAANHAWNFFKRLSHKNPSANFIFGDKDVYLFSTDWEQATDYCNQMTAQAILNNLCQVLGIPGYYRQTCVFALCAPRQIEEISQENKTLERYFTTRGELMGDPVTKVILHYYHLVARESAVMALDAIRATLMQDPLEIPAAPRRETGDYSVGEIPTMSSFRLPEGVTRMGSSYFDPDFGLDDVIETYDYTKLNLVEEGNKILQSYGYTPISRDDLLQDHHYISSEVGDDEETASDSKAFIAIQQVFHQLYGMKVSLDDTSINSRFGNFAEDLIILPDGYGQTYLSSRKTGAYLDMSFIDIPKIRLAIDIRPMRMDHSATNDGKAQMIGSRQRWIPLESGFRGQYEVFNLFQDVNLGLIRDRKYPYLPSALGGYGKEPPFRNYENFERFSKAFKQGSHSGLLRNIVRRTNRYISALQRGEY
>BCH36656.1_Magnaporthe_oryzae_narnavirus_1
IFRMTTLCQTRGLGYLPDAIAQCRRSAFRATVNRQPEPLNPEMMHLQALAVKKRLSAGIPPMILSEERIHSLPDEEKEIFQDAFSRIAMPIKGSASLDTFVKDGGKIEDARQLLKLASENQWKIPVRDLNTHEIREYLSVSREPEEMEDVSRPLFWISYQLFLNHWIRRGQWKEESEYHRFPTQVGEYQPDIMNAKIVHISEPGKERNLTKSHATYAWFLTPGAKLSQAILAVLPEHRAGLLESGHEWRHQKRISPLSDESGFVYDSRTGKVYPEIRHVFKDWTESTDFISKSVGYVHLRTFFDYVAFPAAYGRLILKTIVEPQPVVEVVSHVAFDDGDDIEPVEWTGSINEGFMMGNPITKTILHLVHESEHAVATLYLARRGLKFVPNYKFGMPFDRARLDRNMPTEHSRLYLSSRTGRAHLPVGGQPMLVNVSLFDKLEQQYDDNFVTFSSSLEEHYDQILNLDDRLESTYSQTVAKLKMSLPPDKLLAADQNRNLHVIKSVVGDDEYTTTDSISLGPALIGFGPIINGIKLSEKDAGISKYIGNYAEGWVINPPNAEATFEATHRRHARSGVPFTLDMVKLKYLSPVRKQSPSWELDLESKLEHLAEIASWTDRSWFTYDFHQCSLLLANAIFDFEDARTFPYLFKTEGGCGGAPPYGNLDTVYSALFHYTRGRSRRGIMGVMEEAVAVNTGTLSP
>QNN89179.1_Oidiodendron_maius_splipalmivirus_1
EQSDYTLSPAWIFRASTLSQTRGMGYLPNAVAECRRTVFRLTVNRELIDYPARLTRLQYLAVQKRLQEGGVAAKFLSEGRMGKYRDEETRLLFEDVFSRIEMVLKGTASVDTFVKDGGKLEDARLLLNLAIRHKWKIPIRNLEDHSIEGFVEVVRETDSETDYSRPLFWLSYQLILNHWVNREEWPKTDEHLFMVNGEPYRPPVMDAQIVHISEPGKERNLTKSHAVLAWFLTPASKITQGTLAHLPEHRAGLLESGHEWRHQKRISALSDESGFIYDPSTGKTRWEVRQVFKDWTESTDFICKAVGWAHLKALLDYIGFPSMYGRLVLKTIVEPQPVVEVTHRIQVEGGEDIVEPVEWHGSINEGFMMGNPMTKTILHLVHTSELMVAKEFLRRRGLRFREPMKLARFPDQAQLDREESQRDRTTIVTLMLTDSAFYKIERSSLPNWETFYDGDFQSYYASDDSLDDELVACYEETRIKLGLIGSLGEYLIEDLGRDLHLIQSVVGDDEHTTTDSISLGPCLIGFGPVINGIKLSWKDTGISPYVGNYAEGWILVPPTAEASFESVNRRHARSGVPFTLDPVKLKLLSPVRKQSPLWENDLESKMNHLAEIASWTDKSWFTYDYHQMALILANVIFDFEDARSFPYLFKTEGGCGGCPPYGNLDTVYSALHFYTRGKSHRAILGVMTEATQVNLGALKP
>QJT73724.1_Botrytis_cinerea_binarnavirus_1
GDLVTPQFISEMPQWLRQFGPIWAETARTQGHRYDFLVGLLSQTRGCGTPPPLVVLQSKVKFLHTITAPAPPRNTESIAVLRAGIRKVLSDLPDQAFTGLSTKSRITVTTSASWENTRAEGGTIEHISELVYAGSAGVKVPIRNLDDGTVERYENLDTLTTGEYIFWRCLDVVLKSPPEDLKRAFVTVVKEPGKGRTVTKASAALKIVLDLVSRLCAEPLKKGIASSQSGMGKSHHGWNFFLSLMTLEKREELFAVEKRDQREFAEYIERLDIYADLFVSSTDYRTATDYLHHDVAREAGDGWMRKCGIPPILRGIVNMSCYTGRDIYFMGTGPLAQIGEAANDLGQNVRKVRLVRGVLMGDPLTKVVLHMINILSRTIGVEMVKPDFLQHNFDNPTEVAQAVLPSAVETSTVEADCSPPSRRMRYRSRLYQSTMNNILHNDEDQIGTMGGAVWNPLDFLPSTEEEEVHGDISFFEEIARESQELCTKYNVPATTTMPSKADGMEVGDDRVDTSRSALTLARILVVQEKVLGMSTSWEDTLISKRIYNFCEVTNSLPADPDGSFDVCRRTGDFSKLEYTDAVILRIIIDCSKGESSHSSTAVGKAGMLAARVNTPRHEHRSSLHLASYMQDGCLRTAYSADPKYLPSIMGGSGHRPLFDSPVNLYLSVKAYRGGGYDRLYGSATKEVKQCIEQLDDGIAA
>QJT73728.1_Botrytis_cinerea_binarnavirus_5
DEFFDGEVTEFALSEQTTFYEDLKRSRKMFKQVIHLDEPSRGFSAMDEAPRWVSSFLRPAWSRAVKHDGFSRLYLAGTLSQTRGSGTPPSLVVLRSKRKFLQSVQEQPPKVSETQRALLHASLNNIIREVPDHIFTGLDTKARITVTGSACWEANRKEGGTAQAILSLMLKYDIMPVPIRCMDTGKVLEWRNKDAFESIGTAIFYACLDEVLMTSPEELRKVYLTVVREPSKARVVTKGHAALKIVLDTISKICSWPLKKGFASSASGMGKSHHGWNLFKDMTSEEMADLMFCEDRARRVEDAFNDHIDRTQYWQDLWFSSTDFQEATDRLVHSIAQPIGSAWMKKCGIPPLLQGIVIGTCFQPRTVYFTATGPLKHIGLPTGGEDENKITLRRGVLMGDPLTKVVLHLVNIIIRDLGQGMSSGKIFKGFSNSAEAHEAFIAGAMNDRTPIPAMLWNPLEYITDEPVTHVLDLDELTHLGRETSRIAEQQDVIITQATSKVVGREVGDDRACLCRTVFPLVASLMAQEKVVHMVTSWPDTSIRRKSWNFCETTSGPLTDPSQGFDFVRKTGDFSNLGFNDSVILRIISDVQKGSGDDHSSTQPGKMSMLGSRLATPRRENRKYWMLASIFQDAMLCTHKASEPKYLPPVMGGTGVTALFDNPNNVFLYVLAYKGGSYRRIYATACGEMRDYLYNLERGVQ
>QNQ74063.1_Plasmopara_viticola_lesion_associated_orfanplasmovirus_1
LKYVASSLRKDGVTPLVKRYLRNKEVLEFMRATWDALLVGYQQERAWYLTRYGGTFTLNSRRLQGVNRFRNQLVYHPLEAAKRLKECAQANRAWYFGGPKPCGRLLVFEERIPAMMSSYIARALPPAPKDKAGLEGLMSRLTSTPKPEPAYWRPFLKSYVERWGSGAPPKELYTMPSANAALGFPRSYGGHVVGVQHLVLLGYAIKKTRHWNGAPSMGRDSDGSYLELLSHSLINGPEQMFRQPWSELEKVLPGCGEFLQDYLKIAVEHVMETITYVPVLPIVAEEKGLKTRFPTCSLTAVNLVQQILRRVADHVMIRDPRFSEALGGHLRMDMRGEDGPWDSQDCTAATDYHPEWLTRGFYEELADRFSSLQPYRRWFTKLFGPKKILSGKPDDYAPLTMFECYPRAPLLDDRYSTIAKDGGRKGLGHAARIIAMWDDWLTDLNCAPGTITTTGQMMGDPTSFPALMLVSLCSAEETLKVHPYTPKERKRWYKGLNRTDVKMRGVGDDALLPRWTRARRERYYATLIELSAEISWKKCFYHPSRGLIAEIPLQNGFEVPFWPTSVLVAPPGGSKGHVTWVSQPSAFGGDVTRPTRRIPKFFWKLSPYYYTWMLAQRLGLPLGAPEAYGGIGLPIAPKRSSTRHVQWLSYLSQRSKVELVIGLGLSPLGRSGQSLLDRAASDWVREVLAEDARWASDGLE
>QNQ74064.1_Plasmopara_viticola_lesion_associated_orfanplasmovirus_2
PVRRYLRNKEVLEFMRATWDALLVGYQQERAWCLTRYKHYSPLNSRRLQGVNRFRNQLVYHPLEAAHRLKTCAQACRAWYYGGPKPTGRLLVFEEKMPAMLASYIARALPPAPKDKQGLEDLLSRLTSEPNPEPAYWRPFLKSYVSRWGTPSGPRELFTMPSANAALGFPRSVGGHVTGVQHLVLLGYAIKKTRSRAGHPTIGMDPDGSYLELLSDALHPSSNKGGVDGLEKLFRQPWDELEKQLPGCGEFLQDYLKIAVEYVMENITYVPILPIVAEEKGLKTRFPTCSLTAVNLVQQILRRVADHVMIRDPRFSEALGGDLRMDMRGEDGPWDSQDATAATDYHPEWLTRGFYEELANRYSSLAPYRRWFSKLFGPKKILTCDPTLCEPVSLLTHYPKAPLLDDHPAEMFHGVRVKKMGPGLTGLGHAEDILLYWNDWLDDLNGLPGTITTTGQMMGDPTSFPPLMLVTLCSAEQTLEVYPYTPKERRRWYRGLNRTDAKLRGIGDDAVLARWTRARRTLYYTKLEELSVKVSWKKCFYHPSRGIIAEIPLQNGFEVPFWPTSVLVAPPGGSKGHVTWVSQPTAFGGDPSRPTRRIPKFFWKLSPYYYTWMLAQRLGLPLGAPEAYGGIGLAISPKRASLRHVQWLSYLSQRPKEELIIGLGLAPLGASGQSLLDKSAADWVKKVLSADSQWRSEGLE
>QNQ74065.1_Plasmopara_viticola_lesion_associated_orfanplasmovirus_3
MRATWDAVLTGYQQERAWYIKKYGYSPVLNSRRLQGVNRFRNQLVYHPLEAAKRAKAQAQACRAWYFGGPRPNGRLLVFEERIPAMMASYIARALPPSPKDPSGLAGLMSRLTSEPKPEPGYWRPFLKGYVERWGPRLGPRELYTMPSANAALGYPRSAGGHTAGVQHIVLLGYALKKKRAATQMPSIMEDSDGSYLELLSQSCSQSGIGVEGLFRGPWDELEKSLPGCGAFLQDYLRIGVEYVMESITYVPILPIVAEEKGLKTRFPTCSLTAVNLVQQILRRVADHVMIRDPRFSEALGGDLRVDMRGESGPWESQDCTAATDLHPEWLTRGFYEELAERYSCLRPYKRWFPKLFGPKKILSCKPDDLRPTALQEEYSRAPLLDDSLLKNSRERYGRNGLGHADHIFEMWSEWIDYLNGLDGTITTTGQMMGDPTSFPPLMLVSLCSAEQTLKVYPYSRSERKRKYSGLNRTDAKMRGVGDDAVLPRWTRARQQLYYSCLEELSAQMSWSKCFNHPTRGLIAEIPLESGFEVPFWPTSVLVAPPGGTKGHVTWVSQPTAFGGDATRPTRSIPKFFWKLSPYYYTWMLAARLGLPLGAPEAYGGIGLPILPKRSSTQHVKWLSYLTQRPKEELIIGLGLSPLGRSGQSLLDRAASGWVREVLASDSQWRAEGLELLSDLALSDDAQLRLSLKEGYRKSV
>QNQ74066.1_Plasmopara_viticola_lesion_associated_orfanplasmovirus_4
KAAKRYRRNLEVLEFMRATWDALLSGYQVERAIHLTRYGTYSPLNSRRLQGLNRAKSQIVYHPYEAAKRIKSAASACRSWFFGGPKPTGRILVFQEKRVAMLASYVARSLPPAPASNEGLNGLFERLTSEPAPEPSYWRPFVKDYIQRWAPIRRPPDLFTMPSANAALGYPRQFGGHSVGVQHLVLLGWALTRVHGTNDHPSMADDSTGGYLELLSDSLHPSSQLRPGGDFSLLFRQSWDELDKSLPGTGHYLQKYLRKGVFYVLDNLEHVPILPISAEERGLKTRFPTCSLTAVNLVQQVLRRVIDHVMINDPRFSEALGGPPGIDLRGELGSWSSQDCTAATDLHPEWLTRTVYEELADVYPQLEPYRKYYHLLFGPKRIMSEQSPGGGLMPNSHYAPERLFHQYPRAPLLDDRFVRRQDLDMEYGHAPNIINIFNDWLGYLHKRDFTLTTVGQMMGDPTSFPPLMLVSLCAGERTLVEHPYSPKESKRRHRGLRKTDVVLKGVGDDALFPRWPKHREQSYFRNIRELGAIVSVPKSFFHKSFGLLAETPMIHGYPMEFWPLSVLVAPPGGSKGHVTWFTQVQSFGGDPSRPTKRIPKFFWKLSPYYYTWALARRLGLPVAAPIAYGGIGLPIYPKVSLTAHAQWLAFLSQSKLADLIVGLGIGPLGASQSTMLDKAARGWLEEVLEARDQWSREGLE
>QNQ74067.1_Plasmopara_viticola_lesion_associated_orfanplasmovirus_5
RYRRNLSVLQFMRATWDAVLTPYQLVRVRHLTKYGVPMQDFNSKALQGINRFRVQLVHFPLEAAKRAKRQFQANRRWYFGGPAPTGRLLRFSEKVDALQSSFSARALPPAPPSSEGIEGLVERLTSTPAPEPSGWRPFIREYVDRWAPKGPPELFTMPSGHAALGLSRGVGGHVTGVQHLCLVGYALCKTSELSQEQKGYLPDDPYGHVEDGSYLELLSDQLHPDSQLKPGKQDFDALFRQPWEQLESSLPGVAERLQFYVKLGTFYTLDKIEYLPILPISAEEKGLKTRFPTCGLTAANLVQQILRRVIDHVMVNDPRFSQALGGHRDVDLSGERGPWYSQDATAATDLHAQWLTQTIYEELGRKYSCLTPYTKYFNKLFGPKKLLIGIDQSDVAPVGMLANYPRAPLLDDSKLWSSREARWYPDGHGTIILNQYDGWLEDLNSLKGVITTTGQMMGDPTSFPPLMLHTLYAATEVLKVHPYSKLEKKGRSYKYLSRKDVVVKGIGDDAQKPRWTAARRRLYDDIFVSMGGRLSYEKCFHHPSRSILAEEVYEHGRLVPAFITSTLVAPPGGSKGQVTWNTQSAAIAGDPSRGKFRFSKSFWRSSPYYYTWRLADRLGLPISVEPGYGGVNVPLVPHRSTTDNVSWLRYLSQQSVEELIAGIGLAIGIPSNQSFLDRSARQWLREVVDTSLDSKKYGLT
>WMV69891.1_Plasmopara_viticola_lesion_associated_orfanplasmovirus_6
THGKDPALRRYLRNKEVLEFMRATWDAVLTGYQQERAWYITKYGYSPTLNSRRLQGVERFRNQLVYHPLEAAQRAKACAQACRAWYYGASKPHGRLLVFEEKMPAMLASYIARALPPAPKDKTGLEGLLSRLTSEPKPEPTYWRPFLRTYVERWGPTLGPKELYTMPSANAALGYPRSEGGHVMGVQHIVLLGYALKKKRSQSGHLPIGEDADGTYLEMLSQSLHPSTIGGGGGAEALFRKPWDTLEKELPDCGRFLQSYLRLGVEYIMDSIDVLPILPIVAEEKGLKTRFPTCGLTAANLVQQILRRVADHVMIRDPRFSEALGGPLRMDMRGEDGPWESQDCTAATDFHPEWLTRGFYEELAQRYPSLRPYQRWFSKLFGPKKILSCPPDEIRPEKLLEQYPKAPLLDDDFLSSSRRGLLGRSNIDHAHHVLDMWNEWIDKLNAAPGTITTTGQMMGDPTSFPALMLVSLCAADETLKAYPYTPKERKRYYRGLNRTDAKLRAVGDDACLPRWNRLRQQRYYYHLEELSATLSWQKCFNHPTRALIAEIPLESGFEVPFWPTSVLVAPPGGSKGHVTWVSQPSAFGGDDTRPTRRIPKFFWKLSPYYYTWMLAKRLGLPLGAPEAYGGIGLPIAPKRSDTDHVRWLSYLSQRPMDELVIGLGLSPLGRSGQSLLDSAASGWVREVLAESANWRAQSLE
>WMV69892.1_Plasmopara_viticola_lesion_associated_orfanplasmovirus_7
RKVDPKNRKIRRYAENLEVLEFIRATMDAVLVAYQTERSWYLKKYNLNTRLNSSRLQGLERFKSQLVYHPLEAAQRVKVLSQANRAWLFGGPKPKGRLMVFADKRVAIKVSYAARALPPAPPDPKGLLDLVSRLTSEPPEEHPDWREFVKAYFGRWKIPPATKDLFTMPSSNAALGYPRSAGGHVTGVQHLVLLGYALRKTRGDPTRPHSNADEDGAYLELLSDSLHPDSQLNPPKEDYASLFSGSWEELEKSLPGTGHFLQQYLREGVEYVMDSITYTPILPIVAEEKGLKTRFPTCSLTAANLVQQVLRRVIDAIMVKDPRFSAALGGDLQVDMRGEAGPWYSLDATAATDLHPQWVTQTVYEELADRYPVLQKYRKWFTKLFGPKKILLGKTSSDLTPVRLMRHYPRAPLLDDRYTPGIKEWEHGHASFILSIWNDWIRDLNTVGGVITSTGQMMGDPTSFPPMMLVTLFSAEQALREFPYTPSERRRTYKGLRRADAKLRGVGDDGLLPRWHEGRKRVFDETFPKLGGRLSAAKSFWHKKYALITEIPMDNGFEQPFLPLSVIVAPPGGSKGQLSWVSQATSIVGDATAPYERPMKFFYRLSPFWYSWQLASRWGIPVSAPEAYGGVNVPIRPKVSQTHHLQWLRYLSQASIEELVTGLGLSPVGNAASSLLRKASDGWLKQVFHADSEWKSFSEG
>QZE12022.1_Sclerotinia_sclerotiorum_narnavirus_3
FTPLMMDNVSRRNIHRTRMKLVFKPFETAAFLKSQCGLARLYWLGGKRLSFLPCLSSRFAITWSYVARALPPPAEDPSLLPAFRKRLMTDPVELPKDFGSWAEAYLDRFAPKSPVRVDLFTQPSNHSALGYPRSLGGHQTGVQDLIFLGMHVLYPERSAAARDPQLATDLRSRNKGFRIVETYIRYRFDPLNPSVRKDYERTFAMEGLAEEYHGEFLEQIQVYLWAGVQYTLDNIEYVPVLPIYAEEKGLKVRYPTCTLTAANLMQQVLRRAADSYFMNDPRCAGALGGPEVNLAGLSGDWYSQDATAATDYHLHEMTILFYHKVIDRDPRLEKYRGYLDKLLGPKYLLSGDIDPVSLCSPFTPAGAGLDAIGHMASDASEAADREFSNPLATTDVFKNPVPIFGNWLRHVTVSTLPHVQIVSDEDIARASELFPVRCRPNAERVDGEITRVGEMMGDPTSFPLLFVVSLYSLDKAFTAYPPTQQELKERRYIKGLRRSDHRGALCGDDALLAQFTPERRLVYDEAFMSLGGRLQWLKSYYHKRYGLFTEIPYIDGRPQQFNPISVWSAPPGGSKGEINWYNQPVTASDRLRLTGRNPKRGLWRWSPFVYPWGLAHKMGVPVGASISEGGLALPSVSNIPGLGTPSSRTYRFGPRYRTEKWLGYLGNLKLEDVATGTGLSVLPAATVSVAVPSLAAVGKT
>QZE12024.1_Sclerotinia_sclerotiorum_narnavirus_4
YRRNLEVLNFMRATWDAVLTSYQIVRSRHLPKYGVFLESLNSRALQGINRFRIQLVFHPVEAAKRAKRQLQANRSWYFGGPRPVGRLLIFKEKIDAMRSSYSARALPPAPPDPAGLVGLVERLTSDPAPEPQDWRSFIREYITRWAPKGPPELFTMPSSNAALGYPRMRGGHMTGVQHLLLTGYAVCRSAMLSDEHKKYLPSDDPYGHVEDGSYLELLSDQLNPGSQLKPDRIDFDSLFRQPWDVLESKLPGVSERLQFYVKIGVFYVLDRVDYLPILPIAAEEKGLKTRFPTCSLTAANLVQQILRRVLDHVMVQDPRFSQALGGHLDIDLRGEVGPWYSQDATAATDLHAQWLTQTIYEELAIPYSKELSPYLKYFNKIFGVKKLLVDIDPDEVSPHGMFENYPRAPLLDDSKVRSPERLPRMRNGHATLILEIMDQWIDDLNSTKGVMTTTGQMMGDPTSFPPLMLHTLYAATKTLEVVPYLKKERVKRYARLKSSDVVVKGVGDDAQKPRWTLERRRVYDSVFVSMGGRLSYDKCFHHPTRSILAEVVFEHGWPVPMFSTSNLVAPPGGSKGQVTWNSQSAAIAGDPERPRIRFSKFLWRSSPYYYTWRLADRLGIPIAADAAYGGVGVPLVPHRSKTAHVSWLRFLSQRPIEDVVAGMGLAIGEPSIQTFLDRSARQWLKQVLRTSEDSKKYKVT
>WND64008.1_Botrytis_cinerea_orfanplasmovirus_1
RYRRNLSVLQFMRATWDAVLTPYQLVRVRHLTKYGVPLQDFNSKALQGINRFRVQLVHFPLEAAKRAKRQFQANRRWYFGGPAPTGRLLRFSEKVDALQSSFSARALPPAPPSSEGIEGLVERLTSTPAPEPSGWRPFIREYVDRWAPKASPELFTMPSGHAALGLSRGVGGHVTGVQHLCLVGYALCKTSELSQEQKKYLPDDPYGHVEDGSYLELLSDQLHPDSQLKPGKQDFDALFRQPWEQLESSLPGVAERLQFYVKLGTFYTLDKIEYLPILPISAEEKGLKTRFPTCGLTAANLVQQILRRVIDHVMVNDPRFSQALGGHRDVDLSGERGPWYSQDATAATDLHAQWLTQTIYEELGRKYSCLNPYAKYFNKLFGPKKLLIGIDQSDVAPVGMLANYPRAPLLDDSKLWSSREARWYPDGHGTIILNQYDGWLEDLNSLKGVITTTGQMMGDPTSFPPLMLHTLYAATEVLKVHPYSKLEKKGRSYKYLSRKDVVVKGIGDDAQKPRWTAARRRLYDDIFVSMGGRLSYEKCFHHPSRSILAEEVYEHGRLVPAFITSTLVAPPGGSKGQVTWNTQSAAIAGDPSRGKFRFSKSFWRSSPYYYTWRLADRLGLPISVEPGYGGVNVPLVPHRSTTDNVSWLRYLSQQSVEELIAGIGLAIGIPSNQSFLDRSARQWLREVVDTSLDSKKYGLT
>WNA12649.1_Botrytis_cinerea_binarnavirus_6
RYRRNLSVLQFMRATWDAVLTPYQLVRVRHLTKYGVPMQDFNSKALQGINRFRVQLVHFPLEAAKRAKRQFQANRRWYFGGPAPTGRLLRFSEKVDALQSSFSARALPPAPPSSEGIEGLVERLTSTPAPEPSGWRPFIREYVDRWAPKAPPELFTMPSGHAALGLSRGVGGHVTGVQHLCLVGYALCKTSELSQEQKKYLPDDPYGHVEDGSYLELLSDQLHPDSQLKPGKQDFDALFRQPWEQLESSLPGVAERLQFYVKLGTFYTLDKIEYLPILPISAEEKGLKTRFPTCGLTAANLVQQILRRVIDHVMVNDPRFSQALGGHRDVDLSGERGPWYSQDATAATDLHAQWLTQTIYEELGRKYSCLSPYAKYFNKLFGPKKLLIGIDQSDVAPVGMLANYPRAPLLDDSKLWSSREARWYPDGHGTIILNQYDGWLEDLNSLKGVITTTGQMMGDPTSFPPLMLHTLYAATEVLKVHPYSKLEKKGRSYKYLSRKDVVVKGIGDDAQKPRWTAARRRLYDDIFVSMGGRLSYEKCFHHPSRSILAEEVYEHGRLVPAFITSTLVAPPGGSKGQVTWNTQSAAIAGDPSRGKFRFSKSFWRSSPYYYTWRLADRLGLPISVEPGYGGVNVPLVPHRSTTDNVSWLRYLSQQSVEELIAGIGLAIGIPSNQSFLDRSARQWLREVVDTSLDSKKYGLT
>UNG44322.1_Fusarium_asiaticum_narnavirus_1
RRFRRNLDVFSFMRATWDSLLTAYQLVRSRELSKFGIFLSMPDSQARNGINRFRAQLVREPLEAAKRLKSACQANRAWYFGGPPVTGRILRFAEKANAILASFSARALPPAPPDISGLEGLVQRLTSEPAQEPRDWREFCRVYINRWAPQKRVPSLYTMPSSNAALGYPRHRGGHVTGVQHLVLIGYAVAKTEFKPFSAKLPTYVHTEYVQDGTYLELLSQSLHPSTVGRGVDNLFREPWDLLEQQLPEVSGAMQHYLGLGVDYVMSRIEYLPILPIVAEEKGLKTRFPTASLTAANVIQQILRRVIDHVMTNDPRFSQALGGELDVDLKGERGPWYSQDATAATDYHAQWLTQTIYEELAEKYSVLRPYVKWFQKLFGPKKLMVNSTGETIPSGELEPSGFFERYPRAPLLDDKFFDRRKLARNPHGHATEILSIASQWIDDLNSIPGVITTTGQMMGDPTSFPPLMLHTLYAAQKVLERYPYRKCERVRRHRGLRRTDVVLRGVGDDAQKPRWTSARRALYDDIFVSLGGRLSYDKCFHHPSRSIIAEIVSEHGYPVKTLSTSVLVAPPGGSKGHVTWNLQSAAVTGDPDRPTIRFSKFLWRSSPYYYTWRLADRLGLPISADASLGGVGVPLVPKRSTTDHTAWLQYLSQQDLTSLIAGTGLAIGEKALASPLDKSARQWLRQVVKTHEQMSRAGYD
>UHK02569.1_Heterobasidion_narnalike_virus_1
RVLNFVRTCVDAVALSYHVIQDMTRLAVRRKQVDEIFYLNQLDRRQISRFYVRLVAEPVLEARDIKAAGGFARAWFFGEPRRRHWLLRPLTSKYQALLLSYIGRALPPPSFDMAEKEYAGLVERLTSVPPPEQRGWTAFVHRYLTRFKPKSDPQDRNYPTDSSAGACLGYPRHVGGFSMAVRDLVGLGLCLMKTDPDPDDRGPTVRDIDGQVIDFDGILMYHDPEDPFWMMGKRIDNAQSGKDGSTPRGPIDLETLNYIARLQVPFQRALFRGTLWVLARVKAQGGIAFKAVTAPESGLKTRFPTMTLVAVLLVSQLLRRAADMHLVHDRRTSEALGGKLVHSFRESSRGPWYSQDLTSATDLHPFWLQMAFYQRLLDDHPKIQWVRKYLPLLFGPRWLIPARAEIPETPTNPYLPMITGDWTEVLAHSLDTGSRAWRLSSDAVTEEAALTYIKAWRKWIKEVYALSLKVQTTTGNPMGEAASFPLLPVVTAFAAERAGLEDVETCGDDAVTPLTQNGIPKALQEPEAELQPKMAAVIQSLPANLKVCRDDPSVLPDAERSKLYSEWRRSPDFKLRIFEAAIEECGGVMSRGDPEKGKPNKIFLHERWNLFKEIPRHRNTPIPFIPTKILVAPPGGSKGTVNWFNQPTAVRQHLVAFPFPLSHQTWSVLPNYPHALAAYSLGIPAREIVAYGGINHPLFD
>QNS31044.1_Insect_narnalike_virus_1
AVISAWEECSRLRSRMCVSNAPWLDRRLIRRFVRRVCLNPQEAAVQVKMCAQQARAYAFGAAPYPKWLCPVERHLALQFSYAARALPPPVFESPEEEEHSKRRHICDFIWRVCSEPGPEPIPEWPRFLDQYFRRFAPKRFDPQIYPSTSACLEFPRKSGGFRTGYQLMVGLGFKTVFPEGLPPILRTEKGVKTHIVGVADTTEADLLPTQIPGGWYSMGFICMTRDYLSQNRRQLVAPESDATYEERECTPWGILNFLFCVGVKECIEAMRAEGPPLSLPLYADEKGLKVRLPTCGPIALNILLQPLRACMDQVLKRDPCCSESVGGKLGRDPLRPEFLGVYSQDLSFATDLHPHWLGKEAYCALLRLPQMPRKIGALAPPLLAEMGVPAELGVVEYTEELVEWLLGPRTFVRGRTRFPFELPPHPYAGEVEGMSRVGIGLRYLDLNFRFSREDALSYYRKRRWNLIATSKRGAMMGDPTSFPVMSLCTRYAASLLPPRGRAIWSCGDDALIANISRGEVEVYNRGLESLGLKISKPKSFYTPRSGLFCEEPWKLGASRCSPYCYISFWSCPTGGSKGNVSWATQASAYREFCRSKGFGFRTRRRLSLLSYSKFLPEWRETGKHLDLSLPEWMGGLDVDVPFHLSDFIRQRHLGALASMPITQLALGMGLSAFPPAIPTTTFRDMRAILKSSILRTLPQG
>WOW96584.1_Zymoseptoria_tritici_narnavirus_1
NFRVLSFMRACWDAVLTPYQIIRSQQLVKFGVFLSNPNSRAIQGINRFRIQLVHHPVEAAKRAKKAMTANRAWYFGGPRPEGRLLRFDRKIDALTSSFGARALPPAPPGPEGLEGLVERLTSTPANEPPDWREFVKEYISRWKPKAPPELYTMPSSNAALGYPRAAGGHVTGVQHLVLIGYALCRCNLVSDENRYDVLDDPMGHVQDGSYLELLSDALHPSSSLKPAKLDYDSLFRKPWSELEKDLPGVSHRLQYYLKIGTMYVLDNIEYLPILPIAAEEKGLKTRFPTCSLTAANLVQQILRRVIDHVMINDPRFSQALGGKLDVNLAGEVGPWYSQDASSATDLHAQWLTQPVYEELAEVYPSLRPYRKYFEKIFGVKKLLLNVQSNDFLPVDMIAHYPRAPILDDAPITVHGRTTGDWARDLEHGHGSLILDIANSWISDLNDAPGTLTTTGQMMGDPTSFPPLMLHTLYAASKVLEILPYTEKESRKRHKGLRKGDVVLKGVGDDAQKPRWTAARRALYDKFFVSMGGRLSYEKCFHHSSRSIIAEIVYEHGRPVPMLSLSTLVAPPGGSKGHVTWNTQAAALAGDPERPRVAVSKSFWRASPYYYTWMLADRLGIPISVSEGYGGVGVPLVPKRSLTDNVNWLRYLSQCKVEDLIAGVGLTIGEPSNQTFLDRSSRQWLKDVLATSLKSKEKHNF
>YP_009121785.1_Sclerotinia_sclerotiorum_mitovirus_1_HC025
MKTSKLIILRLLDLLFHNRILGKRYIGQVESMRKQSGLPFTIKYMKTVRLHITRYISGTPLRSNSSQVSLTDGFPTKFLYLKKLIDSGDPKELRFVLTLMGFTRSIRPTVKEKNQLVVDYNSISSPFKGKIGYTIPDKFITDFIKKYNLSFSPKWDNSLHYVSNKSSPMGKATLTGPFALFHMGHWNLTMLDHFQSLIGEGSFKVMIGEFLEVVFKDHRAFHTGISTNGIGKISIVEDPELKMRPIAMVDYYSQLVLRPIHDGILKKLRNLPQDRTFTQNPFNNWGKTMGHKFWSLDLTSATDRFPISLQEKVIAGLLKDPVKAKAWRDILVDRDYKLPTGGFTRYSVGQPMGAYSSWTTFTLTHHMVVHYAAHLCGIGDFNKYILLGDDIVINHDKVARAYIRVMTKLGVDISVAKTHVSKNTYEFAKRWVRKGVEISGLPLRGIVSNINSLPVVVKQLASYLYSNTTRWRGSTTELILSVFKGIKIRKRFVSQSKLLSQVEDIVFVIRQSLSLNTYEEIRKYLCKKIKIEELIIPRRDLVHGFIREILCLGLVESAEDASFDLGRFYDKFESEFRKGDFDLKLLLRHPMVLAVYNKILDMKRTLMKVRNMDEMDLIDAMSLMRLDKPDKLMSNLRNSSTSIAHIDMLWRRGFKKLHFTTKMTLMVGEFESHQCRINVWRWWRLLRKITAVKPWESYYI
>YP_009333140.1_Beihai_narnalike_virus_21
LSSPEGWRSNLPFKEKIWKWAISLGVHGPSSQNLVKAWKSFTSHVKAVASRSLEPYPKLVSSFPFQRKGTLCPLLLEQAGLCWLSEIVSDGLQTKDQGTRIMHLVSTRGLPSPCISDIRAGLNDHGNVIAGPRPDFIEDPDRIRILFLMGKRLGRLAKSYKKEGWTSSAHLSLSNSAAMESSRRKGGRAVSIGARYGPWANEVSTVDEYGHTIFGMPYNRTVGYRRYQTMCRHVIDKGGEDLLETQELKEFCTDLSEFKHEDLMAGLDQYTGYQLLQFSFEEGIRLGTIKAKPFIPLEDKGKFSFKLDRYPHVRASPIGEPGGKVRTITVAEDWLTTLLSPYGHEMVANLRLVPAARAGLSRTYQAYEWIKRLGHYKEIDKVKDLYFLTSDLTQASEYLEHCYLRPLLRGFVEGAEIDSPYMQLCIELLTYPRVLEGPKDYVFDLDRTCRGSLMGDPGTKSALMLMMLASEEEAYLRYTGEISGKTFEQMLGRPDRPSPWRCFASAGDDHIAIGPIRYLRLIKSVLGWNGAVVSQEKAFISKTTSFFTEELVLRTPEVKFYDERPLWERDYSSHLKVEALKVRLFSPCSKVTEVRTETNPAFGKTRDLVQKLAWLDESWKDLQTVAVSRFYQRMNRFIDFRSPYIYLPKWLGGLNFVPRPDEAESFSLIDLAETIPDAIRQAFGACLRNAGNFRLENILK
>YP_009388579.1_Wilkie_narnalike_virus_2
LEVLLERYFTSFGGCANLFYKKVPISFLRKNSVRFHHEEVPYLSNLSRAMQFRYLRKSVWPQMSPVFYQRLYRAVSAGRLTTIESWFNTAEAMCLPFFLLGVDSHTEYSCVDHITRWSLANCANGYASFIKTIKTFKKCLRKHLFSGEPIDTFRHGSSRTCSPYLKWAKVVLGSIPEQQTALRAQAVALLTQTRASGLADHRMMMQSITKFKSVVTTPYEHIQMDEPVLSRMIHPRMRRCVLNNAKLGTGPSAIRGFPRSSGGQNLALAKTCTMTIDYTYDLRSLSVTSTENRRISNSRDVLDYCISQALNNRQKVTEVTLSVVNEPSKARTITVGDYALVQLLNVAAHIFKDVCCTQPVRSGMRADRHLFNFVWKDLHPQNTLWDDMGWSYETKGMPIHALSSDLETATDYANPSVGRQIWDCLISGLEIQYPESSPRALLELCRDLHVGPRTVYYQKIFFCTKLRGWLMGDPMTKVILTLAQEYVLFRSNAGRGPTGRLVGSIVGDDLVILSRLRHHLGWYLDDLRSLDFRVSDDDTFISSDFMFYCEETSRVPQGPGQSVVARTKYSHGTSCGYIDTPRIRLLIPTRPDEDRFSNTNLGRFSLLGKEYQWCLGNNSDLAPLFRRAIGYQNCLVPQDADTQCPFMPVEAGGNGSYTTDTAFWSKLVLRRSKDPRTTHFRVNQLLSNEYAYRWIRSDRP
>UVX28919.1_Ustilaginoidea_virens_narnavirus_2
MRKRLPAYPFVTVKGPFRRGAPTPVGKTAGARRSRTGVPSRRTGGHTRELWKAVWCGLISCGIGTYVGAWEMRRWLSKAVARNGWLETARTLKGVCGELRAAALEQRKASLPSGSHFPLQLLRWLDRRLSLKGKLAFSRIARALPCAPQSVIREAVDRHVNTLSSRHVTPPRVLEEIKQHVYTLLRGKFQNCTSFSVPSSSSAVVEAGRAAGGYNSYVAGLARPAWLKARGGARAGRPTDIRDEPSKLARAFEDTLNRKISRAKYHLYPTISSAERNMASATSLLLRQSVGERVVHHASVIAELGMKARIITIPPAALFARGDLVRQVIWRVVQDNIAQILPYAPHTEDAILARLGSYRHASKVFLSADLTCATDGFGHDAIVAVCDGLRKAGLPDFLYRDLRESLGVGQQPHYVRYRLSDMSESGRRSCRARYTVVDGAVEVPKSRGSLMGTPCSFLILSLLNHFMSDRLGPPRIICGDDLAAVTHRDNVPSYAQRARDVGSELHEGKSYRSKVGFVFCEAYALSGPGGVGLLSFRPPSLKEFVRGGNGVMSQHSVDSSSFNRLARCARTIYRKQRLVATKKGRVPELPAILGGLGHPCKGRLKVPRFTRLQVGELYLCENAGHNGPHDPTKYTRPLLVPAIPQNRKEFRRIRGQLGEVVSGRVVDDPQPGDGFISNRDVDAYVSMCTNVGYLAAGEKF
>QIR30302.2_Plasmopara_viticola_lesion_associated_narnavirus_23
MRVRLAAYPFVTVKGVLPKSSPKPTMKVAGRRRPQRKVPSRRMPVHTKKLWEATWCALISCGVGTRKGAWEIRKWVSLASDRMGWEQTARSIKDVCNALRTSALEGRRATLPATHHFPRRLLSFLNHRLTVKGKLAFSRLSRALPAASDEMKKEAVSAHAFNLQDRHVTPKFLLESIEEHVRSLLKGAFQQTSSYSTPSSAAAVVEKSRKDGGFNGVLAEHARAGWRGVGKGLTRGGRTGTDGEHFETSKLAAHFEHATQHRIRSDKFTMYPTSVSAERNLAFATAHLLRSAVGKQVVHHASVVAELGMKARVLTLPPAAVFAQGDLVRQVLWPALVARIPQILPYAPHTEEAILQRLGGFVPGRVYLSADLTKATDGFGHDAILAVVKGLRRAGFPSHLASQLESNLGVGHDVHYVRYNRSQLTKRAWLELQQRYPVNEDGETINVPKQRGTLMGTPCSFSILSILNHWMSDRLGSRRIICGDDLAAITHPDNVSSYSQRAAAIGSELHQGKSFRSQIGFVFCEAYALLSREGGLKSFRPPSLKEFVRDGNGVMCQHAVDPSSFNRLARCARTLYKRQRAIATKKGRFPELPAVLGGLGHPCKGKLKVPAKARAWIRELYLCENPAHNGPHDPTRWLSVLSYPAVPLDRKGFRERVSQVRAWLDAKKIDEPQPGDKFSTNREISAYSSLCANLTYLAGG
>QIR30294.1_Plasmopara_viticola_lesion_associated_narnavirus_15
MRVRLPAYPFVTVKGVLPKSSPKPVAMLAGRRRPQRKVPSRRMPVHTKKLWEATWCALISCGVGTRRGAWEIRRWVSLASDRMGWEEVARSLKAVCSELRSSALEGRRARLPKAHHFPARLLSFLDRRLTVKGKLAFSRLARALPAASEKMKKEAVSTHARNLSARHVTPKAYLESIEEHVRYTLRGAFQQTSRYSVPSSSAAVVEADRKSGGYNKVLADLARAGWRGVAAGYTRSGVPTDTQYWKETSKLAHHFEHSTQQRIRSDKFNMYPTTVSAERNMGFATALMLRKAVGVRVVHHASVIAELGMKARVITVPPASVFAQGDLLRQVLWPALVSRVPQILPYAPHTEEAILQSIGQWVPGMVYLSADLTRATDGFGHDAILAVIRGLRKAGLPAFLCAELESNLGVGPDVHYVRYSKSQLTQQTWQEFGKRFGVNEDGETVDVPKVRGSLMGTPCSFSILSILNHWMSELLGRRRIICGDDLAALTHPDNVSTYARRACAIGSELHQGKSFRSKIGFVFCEAYALTNGGGLRSFRPASLKEFVRDGNGVMCQHGVDATSFNRLARCARTLYKRQRVIATKKRRYPELPAALGGLGHPCKGRLRIPAAGRAALFELYLCENTAHDGPHDPTRYVSTLTYPAVPASRREFRERVSQVRSWLDDKRIDEPQPGDKFATNREISAYASMCANLTYLAGGG
>UHR49707.1_Sanya_narnavirus_6
MRVRLPAYPFVTVKGREPKSSPKPVTLVAGRRRPQRYVPSRRMPVHTKKLWEATWCALISCGVGTRRGAWAIRRWVSLAADRMGWEEVARSLKAVCTELRSAALEGRRARLPKAHHFPARLLSFLDRRLTVKGKLAFSRLARALPAASEKMKREAVSTHARNLAVRHVTPRAYLESIEEHVRHTLRGAFQQTSHYSVPSSSAAVVEADRKGGGFNKVMADLARAGWRGVASGYSRSGVPTNDPSWKETSKLANHFEHSIQQRIRSDKFNMYPTTVSAERNMSFATALMLRRAVGVRVTHHASVIAELGMKARVITVPPASVFVQGDLVRQVLWPALLRRIPQILPYAPHTEESILQRIGQWVPGMVYLSADLTRATDGFGHDAILAVIRGLRKAGLPAFLCAELEGNLGVGPDVHYVRYQRSQLTQQTWQELGKRFGVNEDGETVDVPKMRGSLMGTPCSFSILSILNHWMSQLLGQRRIICGDDLAALTHPQNVSTYAQRASAIGSELHQGKSFRSRIGFVFCEAYALTNGGGLRSFRPASLKEFVRDGNGVMCQHGVDATSFNRLARCARTLYKRQRAIATRKRRYPELPAVLGGLGHPCKGRLRVPASGRAALFELYLCENTAHDGAHDPTRYVSTLTYPAVPTSRREFRERISQVRSWLDDKRVDEPQPGDLFATNKEISAYASMCANLTYLAGGG
>AAK20391.1_Acinetobacter_phage_AP205
MLNACDQLKSTSIPAFQSNVLSDVLSLSDAADITVKHRIVSKFGEPAGSSLRDVAFNNYKLFEQHLGSIPQITNLWQEGKEFFFLRKAKANLGKWLKTFKLDYNSITVEFTPGESYTSATGHVSVFAKLSNLAHWTCTADVVDDVCHLVYYNRGLKAAARKHIGLMVPIEGESGFDTFSRHLMGVISIVPGARGASVPKNQETDRFIDVEPTFNMILQRWVAGEITRCLTLAKNHLGASRNINGKVVFHDAQELHKEMIRDLSYATIDFSNASDSVLLWVVQLLFPKHVSYVLTQYRSSTVQLGSDLIEPNKLSSMGNGFTFEVMTLLLLSIGRIFDPTCRVYGDDVIIKAEVADDFINTVSSIAFMTNNKKTFLKGLFRESCGAFQFDTFDIQSFEFEWADNFTDVIAICNKLKLIIDAAQCNEAVIAILRNAHTVICECIPVLCKGPQPPDFNLFLSQYVYDDNWKKKQMKSDLAITKLNRLVDKQWGFFSATHHHPEELCYVNIPVYVPRRDSVHAGQNLFVDLSNLYALRFTKSTVRGKGKWVNVPHWVTPVGSIYRASRIRQQYPNIGELPTCYWSPHQLDLITS
>AFN37815.1_Enterobacteria_phage_C1_INW2012
MAKKAGRGSDRLALNPDVHRTIVREVTSLVRSLSHESFRIKYLEEEWLSKINDPESGLTPKERRAAAINKWLLTEERNARTNHRLIFDSTVIDGLNTDKFFDTVRRFVRGIIGDEPPEDLWRFGRFSNGASTSKTRLLGRAAQKFRDTADITLEAQPYLKYFTEGLVSELGPVEYRTVPGNILFTVPKNALIDRVACKEPDINMYLQLAVGGFIRSRLRRFGIDLNDQTKNQELARIGSLTGELATVDLSSASDSITSALVQKVVSDEWFVMLDNLRCRETVIDGELHENHMFSSMGNGFTFELESLIFLCMSRAAAYHYGVKGTISVYGDDIIIPSPIVSQSQEPVRFAGLLFNDKKSFNTGPFRESCGAHWYNGIDVKPFYLREPINHVSRLIHFLNRLRQWCSEDGICDPRFYPIWKKWSKLIPSNLKGGWDCERIDSLVSNCYPRLTLHKVSRDITTKDSGAYLTWHNLKTVDPTSSVEIEEILPLEKFVVRRYRTTRGSPGPSGWDVSRRPLFPQEL
>CAA27499.1_Enterobacteria_phage_GA
MFRFREIEKTLCMDRTRDCAVRFHVYLQSLDLGSSDPLSPDFDGLAYLRDECLTKHPSLGDSNSDARRKELAYAKLMDSDQRCKIQNSNGYDYSHIESGVLSGILKTAQALVANLLTGFESHFLNDCSFSNGASQGFKLRDAAPFKKIAGQATVTAPAYDIAVAAVKTCAPWYAYMQETYGDETKWFRRVYGNGLFSVPKNNKIDRAACKEPDMNMYLQKGAGSFIRKRLRSVGIDLNDQTRNQELARLGSIDGSLATIDLSSASDSISDRLVWDLLPPHVYSYLARIRTSFTMIDGRLHKWGLFSTMGNGFTFELESMIFWALSKSIMLSMGVTGSLGIYGDDIIVPVECRPTLLKVLSAVNFLPNEEKTFTTGYFRESCGAHFFKDADMKPFYCKRPMETLPDVMLLCNRIRGWQTVGGMSDPRLFPIWKEFADMIPPKFKGGCNLDRDTYLVSPDKPGVSLVRIAKVRSGFNHAFPYGHENGRYVHWLHMGSGEVLETISSARYRCKPNSEWRTQIPLFPQELEACVLS
>CAA23991.1_Escherichia_phage_MS2
MSKTTKKFNSLCIDLPRDLSLEIYQSIASVATGSGDPHSDDFTAIAYLRDELLTKHPTLGSGNDEATRRTLAIAKLREANGDRGQINREGFLHDKSLSWDPDVLQTSIRSLIGNLLSGYRSSLFGQCTFSNGAPMGHKLQDAAPYKKFAEQATVTPRALRAALLVRDQCAPWIRHAVRYNESYEFRLVVGNGVFTVPKNNKIDRAACKEPDMNMYLQKGVGAFIRRRLKSVGIDLNDQSINQRLAQQGSVDGSLATIDLSSASDSISDRLVWSFLPPELYSYLDRIRSHYGIVDGETIRWELFSTMGNGFTFELESMIFWAIVKATQIHFGNAGTIGIYGDDIICPSEIAPRVLEALAYYGFKPNLRKTFVSGLFRESCGAHFYRGVDVKPFYIKKPVDNLFALMLILNRLRGWGVVGGMSDPRLYKVWVRLSSQVPSMFFGGTDLAADYYVVSPPTAVSVYTKTPYGRLLADTRTSGFRLARIARERKFFSEKHDSGRYIAWFHTGGEITDSMKSAGVRVIRTSEWLTPVPTFPQECGPASSPR
>CAA56475.1_Pseudomonas_phage_PP7
METLSSAQLRDVVSSELGLPVPTQLPHRELGGVEKSPEQFAKEYFLYNLLRKVEPFSRKEEVPDSVXRASLIAFANAEHNCRVMNQCGRYYSVVNEELELLFSEASRLAKILISRWLSDFWPDWEEARFTGGASRLSSRKFSLPALKLAGFSERGQLSITAPALPYYRLYREGITASDRGYTIVDDSRFDFVAKTAKAVRFIAMEPELNMLLQKSVGDTIRAALRKAGIDLNTQRLNQDLAYHGSVFRNLGTIDLSSASDTLSIELVRQYLPKRFLRYVLDLRTPYTSVGGKKHRLEKVASMGNGFIFELQSLIYAAFAHAMTLVVGGRECDIAIYGDDIIVSECVVEPLMQFLEWHGFCPNLDKSYWGGDPFRESCGKHYFAGRDVTPVYVKGALDNLPALFRLFNSLKRWEEQTGIRIPDTIALVLSYIPKRDRVLVPKTYSITAGLHFPAKGCVFPRTIYVRRYQRLIRKGRYMTEEQVDISKRLDDEVRYVDWLRNPPEALLPLEVWRRFSHRARHHGLPRERKRYRCVSSLEASSVWSSYEDWGEMA
>ADH83385.1_Caulobacter_phage_phiCb5
MTKSYVDFFLEVYQAVMKDYLMIYPSDRKDVERDMSRLQLLVQQRGFGVITLDLPALGKALDKSLSLGHLHLDGTPLCRRKSRSSRLPRLFWGFWNRVFEPCGLLRSDPDINSILFLRQLCYLGKKVRLDCSKNRVYDSVSEFFRLDRSLRDSSCDWSNDDLDFQGRSLSLTDHTVYPRSTPLEDLLGVNLEDTPRSAYPMLDSVQRTADAIFSLFGSFDPREGFAKHGPGAVSDLRRDKDSKYLFPTWPEKLSSVFPIDEWGYHSYSAWIDNLLGLSRKHMPSGHEPPSKLIAVPKTQKSPRLIAAEPTAHQYCQQNLRSWIEDRVSQTFLSRSISFRDQTHSGRAALKASRDQEHWTIDLSSASDCVSTWLAERLLRSNESLIRAVHSVRTRWISNDIDSKSPAHYRLKKLFTQGSAITFPLQTVFYYTICLGVLLHKRGLKVSYRNLKAVTGEVRIFGDDIIVPKDCGADTVRCLSYLGFKVNDSKTFGTGKFRESCGVEGYDGYDVTPAYVLSIPTALGPAAVASNIEVSNNFHRKGFWHVAALLKRIGERNPLSRVPVVGPAVGASGWTSFVGTDLSGFKTRENHNLQRTEVLVPMPMAKIKITPTEGNASLFQYFTENPAPDTKWVAGVRGRPATSLRRRWDPIMNYAS
>ADO14116.1_Blueberry_latent_virus
AAYVADCDRRGITPSAKTNASLTEAVKHYSANVRDQILTTYCEQENVQADLTRYAREKIQSFRDSGNQEESPVLEISIRQQLEQRLISLPLELRKFHMKQVPFGIPLHKRGRPSCKPLLTKLSPELLLRRTQIGHREKPPLGIRTELAQPPLKALEDCSRIGVLRSLAPQADKLIPRSRSKWEAGVRKIIGGGELKDWFKAKSMYRGGGNLFDALRLLSACDDYDGYTRLKGNYSVEAAREKLLLPSGLRVPDGVGCVHMKNFNDEASAGPLCRAFGIRRKAGLKSRLEQFAWEIYDGIGNGDLDLGAIPPFLARVGYRTKLVTGEKAMRKISTGDSIGRAIMMLDAYEQAFSSPIFNVISDAVTHLHSDPTSGWRNYLIRASSDWGKMYKEMRKAKVVVELDWKKFDRERPADHISFFIDVILSCFAPRTTREEKLLGAYRRAMENALLHRVLVTDDGGVLTVDGMVPSGSLWTGIIGTGLNILYIGYALSDIGISPLNYVPKCAGDDNLTFFSRDYGDAAFKRLRVKLNEMFRANIDEEDFIIHRPPFFVTKAQAVFPPGTDLSKGTSSILNQCKWVQFEGEIIIDEAMGLSHRWEYRFQGKPKFLANYWLPDGRSIRPATDSLERLLYPEGLHQTIEDYEMAVLAMVVDNPWNSHNVNHMMHRFCIVQQIKRQSMVGIKAEDVMWYSKLRGKEGEGI
>ANN12897.1_Zygosaccharomyces_bailii_virus_Z
GRVQIHVNEILAMFHGVKNAAQKDAQMKEEKARKLMKQQVELARQEFEERIKHVRPFQGLMLLTGSFKEQSDRVHEMARQEWMSLPDTEKSSDYDAWAQAWWATRKDGEIFAVLESTVMTEEFLEFFSQHWLFEADRLTWSRRFKQSVSRYGYGFNKEKKIDTKFKNLKKINNIQKHPPLVGRGPCQRNLFFENTLRSMGGSEVRAIDLYKNYGRFGGSRVDSILYMKNFDKKYPTLDLDWKSNKEWCFEIFGKVNHIKLFDMEYCLDVPDVPSDTSPGITYKRLGFIKKADALPVCLSHLRDVLKKIEKHELQTLPEIAWCIAGRPKFTELNKAFQKVYDRQSVGRSIWVSDMEEAILSRHFTRYIDKNITGTPTFHKIMINFDKVKDAKHLQNWVEQYDYIIEADYSKFDSSVPACVVRKAFQIFKELFVSFDHTTATVYDFLIENFLNSKVDLSDGRLLQKFGGVPSGSGFTSIIGSICNYIMLDTCFMKMGLDKNRWSAIVYGDDCLIGIKKPLHKHEDSAFKIRKLMLKFMQLLFDITLDPKDTKLVCEKYVSVIIPEYDEDTTNGTSLLKPSKITRIEKEPDTFLLSNSSSHRWWYSFEKTWKFLGYSLTCDGRLIRPTRDVLARIYNPEKPVKSWDEHVTLLKMAYLENYENAHTRNRIYHYLMDAWWVIHHGCPQRALPDVDYTVSKGRCFH
>ABM92659.1_Curvularia_thermal_tolerance_virus
MSTPFERDMLYTTEFKIPVRGDSSDRLKRTFTQFAASDPSTSPISGGSSQSPETRRRKFKRRRAAMRGNMDEQLRLKDLYQQIQVVGTTRPYAQLRNELLTAEPDPLVIEYSKLNPPMDEDLSPDNWTFVKANTLVEMNHLKNFDRPPRDMPVEHSETIMRAANLVADLLELPELLRFPTKEALAEVPYKADKFAGLVYAEMGLKTRGEADAVAQMDAEWAWDQLLSGHRVQPHDVRLGGRGKVTQHTKTELEETPPAVGRLILMLSHRDLKILGTTEKLLTSAWLAEQYPISVGLSWYHEGTQAFVKRFLNFTEFYCLDARKYDAFLDPWLIQIAINICREQFVDGRDERYDAYWDFVRESLVEAPICREMAAMSAMTRTGTLFANLSWRLLSAGNDGIRLQKRVGTTSGHSHNTLLQSICTLIVGYGVLMATHPDLTDEEIKAAAQIESLGDDNITGTKAPLQPLPVEDVADKAWDMFGIDWSGKKSFATTAVLDATALQFQGVQYLGKYFRREEYPLDEGTVVVAIPYRPFKETYLRLLYPEYGSLEADQTWLRLLGNYLDAAGNPVTEKWLQGFMDWLEPQVVAPPQVWPSNFQRMVSRDYSGIGIEMPRPERMCYEQWRDLVVLPRDDYRQLWKASDPNDDALYEAEY
>ACY56324.1_Fusarium_graminearum_dsRNA_mycovirus_4
PLQTATVRWPQSDVGRTTLPTIFISVTKGASPAPVSQGPATTHAASAHGGLTTRHPSAAANRHRTPSISLFGAEARIRRLTDHERSSSPLRATPDRDRALAAKRRWEDDTADDLYIGDQGSIASSSEPRASYNTRRQRSWRANHKASLRAAARLRHKPEFNHIRVDTVDDFHRHYRPGFSFAPPDPLIQQFVEIHGTPNPSCDPEKLCFMTPCDDVQMNHMKHFDRPVRQLNPLFDKQYQLALVGVAQMIRLDKKLTFPHAEDLETVRFKARKFPGAYYRRLGYASRGEAQEQALVDAKLAFAQLLDGEDVEPHTVRLGGRGKAVHQSQAAAKAAGIPKGRLILMLSQRDLLLCGVTEQLLTSAYCADDYPVSLGMGWFKGNVRKFSERYAGFKKFFCFDAAKFDSSLDDYMIRDVVNLLRQQFENGMDDKYDAYWEFVIQSLIYAPIQRDDGWIMFKSVGTTSGHNHNTLIQSICSLVIAYTNYLAVLPDTPPQDIFNDAAVETLGDDNLTATEGLLEGISVEQVALTSARIFGQDYTGDKSFATYSLLDMWDEEEEFTEEGKFQGLQYLGKFLRGHKLDLDGRKITVALPYRPCEETFVHMYYPERKSEGVERTYQRALGNLLDNYGNPMMADWLNKLLDWLEPQMELLPTDWLEDTVQDAARDYTSDLVRVPRPLRWTFEEWVHLCLSSDDSDPEWY
>ADW82833.1_Heterobasidion_RNA_virus_6
MSTPSSFQNISLPPTPRFKRLRDEEEDASSSSYTGTSRSVLTGDNSDGTSHAERRKKRRKTKKELFAEGEVGELIRRFDKLRYVARAVPYRALDRQPILADPDPVMVEYMKTHPEVRIPCDPAEWVFVKANSVVELNHLDRFNRTYTDLTMEHMPAVTLAAGHVEDLLRLPAAIVFPTIDDLDKVRFQGDKFAGVEYAQIGMKSRREAHERGLLDAREAWEKLMRGEAVTPQLNRIGGRGKLTTKKKFEASGEKPTAGRLIFMTGHRDLLLNGVTEQLLTNAYRPDEYPVSVGNSWWHDGCRRFFERFKKWELFHCFDAAKFDSSLPPWLIKISLNILRSAFFDAWNPKYDAYWEFVFQGLVYAPVYLDNGLMFIRNGGSTSGHSYNTLMQSICTLVMIYACMIELLGADRAEEVFANMWAEGLGDDQHTGMSGPLIKYDIDDIAPVALAIAGIDWTGDKSFNTGRLVDTKLGDFQGTQYLGKYFRILDEDVGGIRAQGVVPYRPFDETFLRLYYPERGDQGWTDAWMRAVGHYADGAGNPETREFLEGYLDWLEDKVESDKFEWDEKWKRKFNNHDLNRAVPVPARRISYEDWLGLVLIDPSGED
>AAT07067.2_Fusarium_graminearum_dsRNA_mycovirus1
VMFDMAVLARLFALHRLSFRLAKRVIFLSALAFSLIWAASPEFLLGCAFALDHFIMLVSSGTLGEWLRWRLTHLVVVCAVWALDVSTVSRKYTPVAFGQLGGRGRHRNFAGLFREKLMQATVFVSDLGLPHYIRGTRPMTRQGLDESLDVLRELGWPVNVRTNDNVAEVTDRLGFREWLLCGTDWEQGIRNLKTYTDELLDDLRLHAVEFRRTEEYASLDNELKSTSRYFRSPRYDFPDLELDDVWFLVKDTFQHSKLTPFNYIIQMWEKKYGLGAFFRKPGSKAKLSRRDFIKSIGGLKPFKQLWRRTFEYATVIVPVSAVSVKGEALPPKKWMEDKVRTIIGTPLVHYIMTTIWNYEPNHRFAWVSTPTKIGMPLNGYWLSDLYFRHSRCQHHFAGDMSSFDSTLSGKVIELVKAVRKKGYEHHRDHDRICNLIDVAYDQLEHQLLNTTSTGQVYKKGTGLTTGHSSTSADNSLGIAILYLFAWKELTGLSAREFVHFNELSDYGDDHVLSFLATKPAAWNFKNIQKVMARWGVENRLEASGPLDSIPFLSKFSRRLTAEDRAVFAKYQVPLPKRVVYHDRDRLLGKMVTRIKNSDPRYRAKRLLSYLSLTAHHEDIYNGISRVLTRSSTMIRAIKQMGVSIPTYQKVLSDW
>BAV56303.1_Fusarium_poae_fusarivirus_1
TFGAFVFSRAFRPVRSVVENFYRVLKWGVYVMLLLATVSTSSLVSFVMISSAILSSLWHANFGGWYYRMKLELTILVVEAVNVWLEFNFTGVKWFSKDGFTVRKGVKGKAYLADSLSKLGIVIADLGLPNYILSKQPQSYSADDIKSSLEVMRDLGWPINVELADPSRFSSSSAYADWLVSGSNWQQGLHQRQMYADKILDPLRVKAVEFRRTEEYMSLENELESIARYFKSPRYDFPDLPLDDVWFLIGDIFKFSKLAPFNHIIRLWEKKYALGSFMVDPSNPRKKYSRWKFISTIGYRSFKELWRKTFEVASLITPVAHVSVKGEALPPKKFLLDKVRTVVGSPLGQYILSTVFNFYPNHNFRFESTPIKVGMPLNGYWFNKVYNRHSRCQVHFAGDFSDFDSTLSGKVREIIKAVRKRGFSSHKDVDRICKLIDLNYDQVNNQLLNTTSTGDIFGKGTGLTTGHSSTTMDNSIGSIVLYLMAWRELTGMNAQAFKHYVELDVFGDDHIISWLATSPVAWNFPNIQQVMARWGLELREEASGKLEALPFLSKFVRRPNPTDVAEMKAAGVWSHGSWIVYHDKARLLGKLVSKVKTMAPEYRLKRLLSYLSLTAHHKDIYDQLRNIIARTNSFAGILRSHKFSIPSYEK
>AKJ26309.1_Sclerotinia_sclerotiorum_fusarivirus_1
AMIDWIHYGIQTFFYNCVKLYNYVRSIIKNSLIIFASGLPEINEDGKTIIFKLDGTIKLSSFVHLKFKLLRLRWAIAVLRFLLRSQFIVDRKTANEKKFKFRSVFTSFSLEVTRKINEFNVPGFVRKFPSHLNRLDVQSTIDILKDIGYPIGDVKAQRPNETILGGRHNSWLQDGTNFITGLRALKTYDFVEFNAFKLDVQEYRRSDSYVTIENELESVSRYFNNKSVSIPKEQQVVDAVWEVVKEIFSDSKITPIRSIYKKWKKNYNVGPLAPSSKLRKDGSMKKMRRTEDISRFPTLTSYLNYWNNLYRHFPAMAMISSAFYKSEALPEKKWRRNKVRTPIGSMLPQYLWQMVWSYEPNHRFKPNETPIQIGLPLTGFHLSKLFERHSKMKYHYAGDCTEFDSTITKNVQRIIKSVRKKGFSRHRQFDMISEMIDINYDRLNESLIMTPSTGNVYKKGTGLTTGHASTSSDNSLALVSLYMAAWVNLTGLSAHEFKNFNELSCYGDDNIFSIAEGAPKVWTFENICNVLATWGVTMNNEVPDVDPTDLTKLPFLSKFCKRSTVADQAYFREKMGMNAPQFIVYHNPDALLGKMKAPVLNRDPRYKVTRVLSYMDLCAHNEKAYYVGREVIETLLFKYPDLAFMRARIPSYDQVMEKFYSSNTSVRDPEERDFENFDPDDIVEYGSMTFMDYIFNYMSV
>AWT23237.1_Botrytis_cinerea_fusarivirus_1
AKSLLWALLISNVLGPTAGSRFVKAVTKVLPRFHLSHLSYLAMAFRRPWLRLVLEEVTPPIEDRMYRSVLALRALKWLGAMGFMLPSDSPTARRSRIGTLSQLLQIGGKIVNDFDLPAFIRSPYQSRLTEVETIDLMKSLGYPTNAQVQIHVPSKSGQQNKPWWIGRSDWKMHLPMFKSFIQEELEDFRKLRNLPVFKHSYTYGTLDSQVESISRYFYESPVSMTLTKDDYDIVWDLVKDIYANSQLAPISEIYRKWDKKMNVGVFASSREKFTKFGSAKKMPRWEYIRLMGGHKKVIKQWYAFFKHYPRMENFAQYFTKAEFLPPKKWLNDVVRTPVASMLPQYVSQMVWSGVQNHRFRPFETPVKIGLPINGTNLSKIYALHEVTGGKDGATHFAGDCSAFDSTLTGPVLDVIKHVRKRGFKDHRAVKAISWLVDRNYAGIEKSLLVSSNTGDIARKGSGLMTGHASTSADNSLAMVALYALAWRKLTGTGSQEFLKYNTLSVYGDDHILSIARNAPVQWTFPNVQSYLASCNITLREEVQTGGKGTKLESIPFLSKMARKPSAEEAHLFESLGIEVPRWTISHDREKLLGKMTAQLPNQNPLARAKRMQSYLYLCAHNPEAYEALTVALNTLFGKFPKVEKELGKYTPSYARVLKVWYDPESAPKIDEDHLVGDDDGVSAYGGLTAMDQFLNATAAL
>AAA20137.1_Cryphonectria_hypovirus_2NB58
DDYENFVSGIKVPAAGKDGVNTIGGAQRRPIKYSQPVMSHQAAAICGFKEGEYIVDDEYQKRIDEYLAEGIPQAVDGVLFGDKNPDRIARSIDRYENEYPDTPPEDKALVLESADAMCDQWPEVFLNRDIMLPKGVELYVKEKYSAGVPFISSAYKSRQALKKAGVMDVIRQKALDAIKNGVYPTQFYHAFAKSQAVDGTALLPPKLKDLRTVVSQDISSYFVDQIFQIEANKRITWETYGAGSGMPLSQAMARIWDELHDLRLREGGQFIIADAKAYDSKCKPALFLGAGRLVERRFANHPSGKGAHFTKVIQCKYQAMQDAWVMGITEPTYDNLVFHVPDNEARHELQKAYPKHFISFRELLDHNMTSLSTWNSLSGIDRIAYFKRFELPPGKVFLTTNPALRPARSSWQGSFTLEPKKDEYRKYQTYYCSSREAMKEDIKRIVFANRDVLSNIHHKNRGGGTGQSATSWDNTATFKLGVISAWARATGKRPADFFKTNRFYNTSDDTVWWSKDFLTSAEVDRFKQAASDFGIMLEIGTTRKITEVEYLSKVPRQPTKEDSEDYKAWRKGRLENLRKSNKLTAHQIAEIEKETIPRFMMVQNPTAIMLRRTAFRYYQSGKSRFLYTACERGSGHALVTAFQPALYKKFAVEYAADLNRLCKEMGINHNWKLVNQDNRMKLAVIQTNPNWKVNYCSTPR
>AAQ76546.1_Cryphonectria_hypovirus_4
IEHWDRGGPEDAPWHRDSLLDLAILGYKNFGLSSHLVSQALLATRVRRIPVRRRKLKVLLQLHAILRELPSLRLAQDAADVLAACGTVRQALRGGTKPAWAPLVSISVPRHWFRDRNTLVEVRHDPENIELGTKRVVQLDLPQIVKAYGNIFPQVDFGRIGFRLIKPGEYEIGVKVPARTKLPVMDDLSARLIQDLQEMHPFELGVFSLRFGTLEMAEKVTDRYFTGSFDAGTLIPEEEQQELAEAIFRNESHLYQDAQLLNPEEVWRKWKKAYSAGFPFRFSRGGKASRDDLVRACGGKKAFLEGVRRYIASPEAFPTVSHAFIKDEVLPESYIEREKIRTIIAQDPLNYYLSMAVQGDQAKRLDPLSFSAVGVSPAHGEMSALAERHLAYKHHFAMDITAMDSTAAVDCVGVIKRLRKLGFKHHPQRVAVESAIDATYDNLVASWIVDIHTGRARFKRQGLTTGHATTTSSNTDYMRALMLYAWKQVTGRTYDEFYQDVKFTAFSDDNFWSTSLDPSVWSADKISEFWLSRGVQVRVEGASDDLSNLSFLAKRFSFDPHHLDEVRMHSGRDARVAIVHDINRLLQKFSDYKKKNTLEYRWEKLCALQLNCAHHQDVYEKVGEYLNALEKEMNKRKYLRKVMRQKPRKTYHEVMQMMYSPGKHQKSGLLVTSLDQPLLHKLDL
>AAF13604.1_Cryphonectria_hypovirus_3
SLEAYSDDPDIDCPQERDHMLDFMQFAITKFGLSGAIVSRAILTRRVRRMPTSGRKWKFMHHLLVLFKQVGQTRLGEDAMGVLTATSNLRGALRGGKKVGWTPILSISVPRHWFRSGNRLVTVDHLPENLNMRTKKRVQLDLPQIAKRYQRYFGVNPPPLGFKWIRPGEYEIGVKVPVRTNLPKMDSLTQELCHELQELHPFELGVFSLRFGTAQMAEEVTNRYFAGGFKEGTLIPEQDQEELAQAIFENESHLFSDTQLISPEEVWKKWHRNYSAGFPFRFTDRGNSSRQKLIDAVGGEERFLQCVGDYIESPEAFPTVSHAFIKDEVLPKSYVEREKIRTIIAQDPLNYYLSMAVQGDAAKRLDPSSFSAVGVSASHGEMSALAEKHLAYKHHTAMDVTAMDSTASIDAVGVIKKLRKKGFQKHSQRDAIESAIDATYDNLVASWIIDIHSGRARFKRQGLSTGHATTTPSNTEYMRVLMLYSWKQITGRPYSEFYDCVKFSSFSDDNFWSTNLDENVFSGRLVSDFWLSRGVQVRVEGVSDSLSDLSFLAKKFSFEQKHLDEVASLTGAHPKVAIVHDINRLLTKFSDYKKKNTLRYRWEKFTALQLNCAHYPEVHEKVGEYLDVMEKLLLKRKSGRLFMKQHPRTSYDDVLRLMYLPTDRTRQSLLVSTHEPDLMEKVHDWWNTLQVDIMTFD
>APL96674.1_Fusarium_langsethiae_hypovirus_1
FTAMVDDINRYCKKHGAPGIELHPQYRKVNVGRPVLDDEQAGLLGLEEGAYVKDQRSTDFTASLREKGAPISSDTVYLTEKIEYVQQSVKRYVPRYEPVSGEDKWLAAEIAEVFGEMHPDTFKDAKTLTPRQVNAYIKMKYAPGSPWISIYKTRQALQDAGITDALFEMVEDYLMEGKYPDMYHKAFVKSQVVNLEKVVLGNKNVRTVVAEELLTYFMNQCMELERNHRHNWKETGTGIGMPMNQSMVHLYNQLMSSRKEYGGLYAIADAHEYDSRKSPFAFEVLAKLAEIGYQGKPQASVLRAKYDALQSSFIFQETMPNHHNSASVIMPCMEIANQLMATYPGKFITARLIHAAFPRVSQEDLYNPNHPVHSLYKNKVVLAGREEELTFTDKSGRSRYRLLSPIFVQAFLNDVPYDIKVPFQKFANVNELKVWLVESVSENIELLYNVAQKNRGGGTGENATSWDNSWGFKAAFIASWIRYMEHFQQYLSPKDFFLMGNKIYNTGDDSAIKLTINIKDFDRKLFMKCAERYGLELDFDFTGDIKDVEYLGNAVRRPNSDDKRKLAAWQKMMTNVQRSRKEEVQPPKLPRWLVYHKERDAYIRLSSRRYYQNQPGNLSFVHANVAKFSGMATIAIFNPTLWNILANAYCEDAERLARYYNVPGFAATIKRDQFGMEQIVLKDSSNARRGRALRQ
>ACA81389.1_Beet_cryptic_virus_1
MDYLTSAFNRITHWFNVPSNLEYIGTFSLPPGILRVNEVAISNHKKTLEHSFNKYLYAHEIKLITQDYRRSDIDEESILADFFSGDVEKFEVPFDEHVETGLRCMADAFRPPRLCRPAHILDVKHGYPYKWNVNAEPPFSTDEYFLNQRKTFGEFIRMHEYEHIDKADFFRRHPNTESHDLIRTIVPPKFGYLKSMIFSWTRRWHHIIKEGFTESTGLHTTGYFYNRFIFPMLLHTKTAIVKQDDPNKMRTIWGASKPWIIAETMLYWEYIAWIKLNPSVTPMLWGYETFTGGWFRLNRDLFCGFLQRSFLTLDWSRFDKRAYFPLLRRILYTARTFLTFDEGYVPTHSAPTHPQWDHTKAIRLERLWLWTLENLFEAPIILPDGRMYRRHFAGIPSGLFITQLLDSWYNYTMLATLLSALGFDPKHCIIKVQGDDSIIRLNVLVPQDQHQNLMDNLVQLAVNYFNAVVNVKKSEFGNSLNGREVLSYRNHNGFPHRDEIMMLAQFYHTKARDPTPEITMAQAIGFAYASCANNKRVLWALKDVYDYYKDLGYTPNRAGLTLTFGDSPDLFVPEISLEHFPTETEIRRYLTSTSYLNEAQNARTWPRTLFINAPAQ
>ACL93278.1_Carrot_cryptic_virus
MDYLTTAFNRITHWFTTPTDFEYIGNFSLPPGLLRVNDTAISNHKKTLEHSFSKYLCADEIHLITKEYRRSDIDLDSILDDFFSGDVEKFEIPFDEHVETGLRCMADAFRPPRLCRPAHILDVKHHYPYKWNVNAEPPFSTDEYFLTQRKTFGEFIRMHEYEHIDKADFFRRHPNHESHDLLQTIVPPKFGYLKSTIFSWTRRWHHVIKDGFKDSSGLQTNGYLYNRFIFPMLLHTKTAIVKHNDPNKMRTIWGASKPWIIAETMLYWEYIAWIKLNPGTTPMLWGYETFTGGWFRLNHQLYCGMIKHSFLTLDWSRFDKRAYFPLLRRILYPVRSFLTFDEGYVPTHAAPYHPQWNHEKALRLERLWLWTLENLFEAPIILPDGRMYRRHFAGIPSGLFITQLLDSWYNYTMLATILSALGFDPKQCIIKVQGDDSIIRLTVLIPQETHERFMAHLTHLATYYFNAIVNVKKSEVANTLNGREVLSYRNHNGFPHRDEINMLAQFYHTKARDTTPEITMAQAIGFAYASCGNHNRVLWVLNDIYNYYKDQGYSPNRAGLTLTFGDSPDLFVPEIPLDHFPTKKEIRRYLTASSYINEAQNARTWPRDLFINRPAE
>ADV15441.1_Heterobasidion_partitivirus_1
MDYLTGLFSRVLHISRKVTNFEFAGTYHYQPSIPQVNEVATENHKRTLRHSFRTYLTSDEYDKIVNGYKRTNLDPSTITEDFFSGDIEDHPEPTDFKSQLSIEYGLQCMIDAFKPPAPARVCHLYDVQWHYPFKWQVNAEAPFSTEKYFLDLRKKFGDFFDPVTKLWTKYVNPLDALRRYGHTPPADTLNQVTPPKFGFMKNLIFSFVHSWQHVIKSRFTSNAGITHSNFLRQRFLFPMLLHIKTAIVSFDAPNKLRSIWGVSKLWIISEAMIYWEYIAWIKLNPGSTPMLWGYETFTGGWFRLWRDLHTPGEDVTYITIDWSRFDKRAYFWLIRKIFIRTRCFLDFTNGYVSTKDYPTSPTDPDKLQALWEWTIEAFFDSPIVLPDGSMFKRLFAGIPSGLFITQLMDSWYNYTMLAAILHYMGYDPRRCIIKVQGDDSIIRLYIQIPLHEHDLFLLRMQEVSDHLFGAKISFEKSELRNSLIGSEVLSYRNIQGLPYRDLIKMLAQFYHTKAKDPTPEITMAQAIGFAYAACGNDFRIHELLRSVYDYYKAQGFTPNPAGLTVVFGDSPDRPDYPISLDEFPSQMDVQRFFLSTDYRNADQENRTWPSSHFLYAPCSRI
>BAM78602.1_Rosellinia_necatrix_partitivirus_2
MKNITDLPFPSKGVPQFRDALPIHGRDPEVPNPVTDASNRIIDFALRKHLTSDEFDQVVNGYRRSPWNEDALNKDIEKLDSDEHTVIKDQHYENAIQHVQKLLTPEKPLQPVHFADLRRYKWRLSTNIGAPFASSKHWQDYVKAKFNHFRDGTPFENIAHRDLFVEAHKDSQPLEITDARMTKHNLYTEAFYVSRETIHRIKDGETTDRYGNDARYWNTAFARQHLVKADEDDKVRLVFGAPFSLLCAELMFIWPLFIFLLSLKGSTAFMLWTFETIIGGWYRLVNFFTTYALRHSTVVTVDWSGFDRYARHTVIKDIHHRIIRPMFDFSHGYHPTRDYPDTSKTKDGQSNEWRITNLWNWMTDAILSTPLLLPNGRFIRFNHSGIYSGYFQTQILDSIYNLVMIFTILSRMGFDLDKCVIKVQGDDSIFMLLCCFIMISTSFFTLFKYYAEYYFGAKLNEKKSEIRPSLQDAEVLKYRNRNGIPYRDRISLLAQLRHPERRTDVDSVAARCIGIAYAACGQDATVYLICEDIYNYLVKKYDAHARQGELDFMFRHLELHDTVPSAATFPSWFDTMAHLTDGPRDPVPSHWPTDYFIGLPGRL
>AOO34473.1_Cannabis_cryptic_virus
QLYQSSNRDPESTLEHYQDSDYLRYYQNARFNLNQEERFRALNKEYSTLVEAFRTDNLRKHQPYELHQPIPPDAAPIPDKRQPAPGIKLVPLMYHYGHVVHDTPSTTDDHTSNDDSQSAPSRLLKTTEFGYSIDKQIYDLVCRRYPTYLSVINLYCRPLGTVDATFSDFNKEQIPSNPIDPDRKEHVLKHIFKFLDATPYLPVHFVDTQFCKTPLVTGTGYHNRYSFKQKAHAKYSHPEEYATYPSSKGYFYNATYENARTLVHYIKQNGLPFEFDFNLSEESLTDEQIDLFVNRSNAFFNDYPTLLFTRNHISKRTGPLKVRPVYAVDDIFIIIELMLTFPLTVQARKPSCCIMYGFETIRGSNRYIDRLARSYSTFFSLDWSSYDQRLPRVITDIYYTDFLRSLIVINHGYQPTYEYSSYPDLDEHKLYDRMNNLLFFLHTWYNNMTFLLPDGFAYRRSYCGVPSGLYNTQYLDSFGNLFLIIDAMIEFGFTDSEIDGFVLLILGDDNTGMTQMHIHRISQFINFLEKYALERYNMVLSATKSVLTTLRSKIETLGYQCNYGSPKRDIDKLVAQLCFPENGLKPHTMSARAVGIAYAAAGQDYVFHSFCQDVYNMFRSYYKPDARANLFFQRQVLQNLEDGIPDLATPVVPPFPSLFEVREMYSEYKGPLSFEPKWNKAHFINDPNDIPPFSKTMRDY
>AAC98734.1_Fusarium_poae_virus_1
MLANIRDYFHEKLTRLLYDHKIFQSNSKDPDLTLEAHHSSDIERIYKSIHYDFNRSPAPIDYEAQYQSIKHILEDKQSQQGFPHEYYRLHESPIPDDRIPPSGIKLLPFEYKSMNVVTATPEVPESGFKIHPRIERLLRSKYPQYLQYVRKYTRPLGTTNATVSDFFKPQTPSQPVEPTRINHVMSHVMKKMAITPYLPLHFVDTQYDKRPLANGTGYHNRRSHEMNIHALFSHPKEYESKRTSKGYYVNAFLESARSLIHWIKLYGNPFRHCPSDLAQSLREFFLQRPTMLFTRNHISDRDGILKQRPVYAVDDLFLTIESMLTFPAHVIARKPECCIMYGLETIRGSNQILDKIASDYKSFFTIDWSGFDQRLPWVIVKLFFTEYIPRLLVVNHGYAPTYEYPSYPDLTTNDMVSRLTNLITFLATWYFNMVFVTADGFSYVREHAGVPSGMLNTQFLDSFGNLFLLIDGLIEFGSTDAEIDDILLFIMGDDNSAFTTWSITHLEQFVSFFETYALSRYGMVLSKTKSIITTLRHKIETLSYQCNFGHPRRPIGKLVAQLCFPERGPRPKYMSARAVGMAWASCGQDKTFHDFCRDVYHEFNDDRADLDESAYLHIQSHLPGYLKIDESVRQIVDFQVFPSQQTVYHTVSRWKGPLSYQPEMGSCSLCQPT
>BAD98237.1_Rosellinia_necatrix_partitivirus_1W8
MVLTIIRDYLHEAQLRLKKEWQTFQKSDQESGYSDKLPTDYDLRRYYDSARDYDAEKHKTEEYQHNFALTHERYTQMNADRNEPFEFYRPLEDNELPDIRFPAPGITVLPFRYHTGQIVETTDELPDSGFSLHPLIDYLTKTKWLHYRPYIDKYCRPLGTTNATFSDFNREQIPSAPIDETRKNMVLPLVIYFLNALPFLPIHFVDTRFCGTPKHTATGYFQRFSTFFRTHAYYARNKLYALRPTSKGYFFNTVYEFSRTWMHHIKEHGYPFVPSHDALDNARQYRIFMQKHVTMLFTRNHISDRDGFLKQRPVYAVDDFFILCELMISFPLHVMARYPINGIKSCIMYSFETIRGSNRYLDSIARDFISFFTIDWSSFDQRVPRVITDIFWTDFLRQLIVINHGYQPTYEYPAYPDLSEHDLYKRMNNLLHFLHTWYNNMVFVTADGFAYLRSAAGVPSGLLNTQYLDSFCNLFLIIDGLFEFGFTQAEILSIVFFIMGDDNSGFTMMDIERLTQFIEFFESYALKRYNMVLSKTKSVITTLRSRIETLSYQCNGGNPKRPLGKLIAQLCYPEHGPKDKYMSARAIGIAYAAAAMDEEFHEFCRDIYHTFLPYAAPIDEHTLSMATKHLPGYFKMLDNIASEIKFDSFPTLEMVQDKYSRWQGYLSHKPKWNDAHFKFLPETVPNNIKTMTDYQLEHKL
>AGJ83763.1_White_clover_cryptic_virus_2
MTYQSKDRDPDAILEASQDQDYRRHYDNARYDPSNEVKYRILNKEYSTLVEAYRLRNDRKHQPYELHQPIPEDAAPIPKSRVPAPGLKLVPLMYHYGHVVHEPAHSDESDSDDNSDAPTRPVKESVPHFGYPVSKKIFDLIVRVYPEYIKVINTYCRPLGTVEATFADFNKEQIPSAPINSKRRETVLKHIFKFLDTQPYLPLHFVDTQYCKTPLVTGTGYHNRYSFKQKAHAKYSHPEEYAKMHTSKGYFYNATYENARTLVHFIKQFGLPFNLQYAPEDADLTDDQVQSYIDAANNFFNDYPTLLFTRNHISKRDGTLKVRPVYAVDDIFIIIELMLTFPLTVQARKQSCCIMYGLETIRGSNHYIERLARSYSTFFSLDWSSYDQRLPRVITDIYYTDFLRSLIVINHGYQPTYEYPTYPDLDEHKMYSRIDNLLYFLHTWYNNMTFVLSDGYAYRRTHCGVPSGLYNTQYLDSFGNLFLIIDAMLEFGFSDAEIDDFILLVLGDDNTGMTVIPIDRIYDFINFLEKYALVRYNMVLSPTKSVLTTLRSKIETLGYECNHGSPKRDISKLIAQLCYPENGLKPHTMAARAIGIAYAAAGQDFMFHSFCHDVYNIYRLDYKPDARTNLNFQRQIYHNLEDGIPDLATSVVPPFPSLYEVRHMYSQYQGPLTYAPKWNYAHFINDPDDVPPNPKTMREY
>ARS33771.1_Cryptosporidium_parvum_virus_1
MKFVNIYEIQRFDGQPTRHGIAPKKIFRSKYIPTGLVPRLKYWRDVPSRAEMSKRIGKYFEDEFKFYPNEEKLNEAVNIVQEKWITHYGTSLNVTSVSESFRTLPKSTSAGLPFKSGCTKYEARNKMMRLARSQWDRVSKGSQLQVLPCRSGARCQLRKRGENKPRLIWAYPGYLSIIENQYLTAIKKVPPPNFIGWSINWLDGGKSLNRLLFGDKWTWQSIAQIDFSSFDATVRTELIFHAFKILRSLFDLTRTENIMLDQLRHYFINTPILFYDKIIVKNRGIPSGSAFTQIIGTIVNMIACQYASLRSRDYNLRIPFSCWLGDDSFLNFETALCRQEFEYDYLEKFKELGLNVSIDKTHYTTRFIDDFEVRFKGIRPYVKFLGKQIDILDLTFHNDLDKLDAQMALPEKEDLSAYETGVRLIGLVWAYGAHYDIYLRILKVYLSLKLKPVFHVQQLLSYSEKPERTKRYLENFFSSMKYQLNLDLDIYDLLTFPKFWDVSNRYFGSKYERLDFRSHKIYG
>AAA53090.1_Mushroom_bacilliform_virus
MDSGLYPKTGAPTWFYGWSKQREGGFSDFGSEIFRLRALPPLKAEIFRGIREVVEYNITGDSHPGYPWCKLGSDNKAVLTGFGDLIWDEVAKRFNNMLGYGDAIFSMTPSELVQNGICDAVKVFIKQEPHSLEKVNAGRLRIIAAVGLVDQIVTRLLCMKQNNAEIDCWESCPSAPGMGLNDEGLRTLYSTAQVMAEHGTICETDISGWDWSVQQWELDSDARLRTQLAGEEIGGYLNFFLRVHAYVVGHSVFVMPDGEMLEQTVPGGQLSGDYNTSSSNSRMRVIATMFARYLAGQVSGFPLLGIKAMGDDSFEIWFKGLEEYLGKMGHTVKMCVQRPGLVGFEFCSQVFLGLGIAYPVDFSKTLYRFLSHHPADPKYSEYRAQLMYYFRHLPSSTLQKVIRLAGARVERAQKLATSSN
>BAT50982.1_Yadokari_virus_1
MSRCSSFPSLGDPIWRTSAAKFGPPIEDGTALLKDGYLYVSPKDFRTIASVSASYTKAKKRFYRESPPSRNHPDSKSAWRRTQRDNKKRVDNLYQGIQSVEPHLGFADDVHTAFLKFMYRPRSLTKQDEKVLANIRIPDYILDHPKASKTLRLPKQLPLVYSHGREPTWIEDRRDPFLTPYALKRKMLKLEPTPTGSTRIVPTSSDDPFVLTGPTKFNPLSKLKYKLMDWNSTPSIDRVLLDKAISFTVNELSSIKFQPLNYQQVVSSKQFLKNRHHDTGFTGPGFSDKVDLVTNPAFRSFAEKYRHSSNPATFKLFWKTEALKESKASFMPRLIFGGSIENEIAERRSLQVFAQNLKDSRWNTFSRIGITNPELQKLYYYHNFHKDHVAYATDYSSQDVKLPSIITDASKRVLSRLAQQQGLSPHQVNFIALARDRVKQFFAVTTTGEVFFLESGVPSGLYFGAEGNTINHRILKHYEDLNAQKHGFMSPSLKTVDSHYGDDFLRSMKDNSLSRIYRSNFKKIQQLSHKHTGMTVTTDLLHERPLDHHESAFLRRSFTKFTFADNTEQVVPIYDPIRVEQKWLQPHAIVSTPQESFDRSLGYLFLSGANNKLYSTISLYMNYLIKNFEIKVPGVYKDMTLDSLTRNYYTMNGRPSRSASLYVDYESFMPSTTKSVIPLDLVSKNILKSPIFQDDSLALQ
>ALO50127.1_Penicillium_aurantiogriseum_foetiduslike_virus
MSRCSSLPSLGPNSIYRTSAASHGPTPTMDSPLFKDGYVYVDIKTYRRLAKIGKHYSNAAKFTHRESPKQAESKTAFRRQQRSNAKNIRKAQKYINSIPVHNSFLNDTHSEYLRFLLNPVALSEDKKTIQKSRIPKSITSHPKFNNDLINPRQLPIYYGDKDHRSWVNDRRDPFLTSFALKHSLAIEEERPHGTQLKSSGSDPFVFVGSNTRYVHNDKLAYILRSWHNTTRLDRKLLDLAIKKTVADYAPVKFKPMTYNEVITSQQFLKNRAHDTGFSGIGFNDKFSLATNPSFVAFQEKFEKTKNHPATFKLFWKTEALKESKARFVPRLIFGGSLESEIMERKQFQNFSKSMKDSRWNIPSKIGISNIEFPKLYRHHHFDKGWTAVAVDYSSQDVKMPRAIIDARTRVLARLSQLNGYSISATNKVVNAAKTVSHFNVLTPTGEVFYLNSGVPSGLYLGAEGNTINHTIIGNYLDLAMKFTPSKVVDSRYGDDWLRSFKPTRQNLHYLNSRDKLFNIVDTHLNMKTTVDLWNDHPLDHHEPAFLRRSFTKWTVNGTRQVVPIFDADRTLAKWVIPHSIVRTPQDSFDRSLGYLMLCGANPKSYGLIHNYMDSLIRRYPEITVPQVYSTMTLTTLTRDYYTQLGKPSFTSPVPDDHHFLPNYVPTQRLSPEDKAKISFLSGLSHRDILLSGDIEENPGP
>BBB86807.2_Yadokari_virus_2
CENLAAKWLMFAAITHVRKDTGRGVPCGGTNNISKTRHVGFKHSSDSGTVVERASLRGHKEWRKFGNKSGYCSSGGAAGRSSNQNLKFKDGRSITVARNRVTNMMGKAHALHFIYDNIDPSQARVTLRRASEKMWREELLRSDGINSPYKHEADALTRFLVGKPGAKKVGELQDWNRWPRNLEHGDRWLEAWLRDNPWATKDIYGREYQTEPYGFSLKIDKGAQGWTEAKMKDWSSPVVSLHARDLRRAVKIVSDRYAGVLGEYMSATQVRESAEYKKTKNKSLGFFGSLGNNKLEVAQHPKFKSAVREFMTLNLPAFHMAFPKPETLKISKITKKGPRMIVGAALEMEFVERMATQKFALSMIENRWSLNSKIGIHNNEWNRLYETVAGGRILAVDYSFQDLRMPREITAHSISLRTDKLPKTFKYQGRNYETSDIQRALTHGSAASFVVGPAGDIWKREHGVASGMYNTAPVNTTNHEILNSYTLLRMGLKPIEIVNEVKENQYGDDWLAALGDKISDGRVTIKKYERECKKLNMEFTYDAFLERAPVQGPIPNNIVFLQRSFERMADGKVTARFLPNRMMAKFMTCHSDIKSARQSYERALNMLNLTGNAPHEFKIISTYIESLGYKPPKYADVMKAHYLEHPDDSMESVGRIEVVLSDLYNQTGIEGSKHWQEGQSETRTLVLPDGRRIEIKGSDE
>BBB86810.2_Yadokari_virus_3
EKLAAKWLMFAAITHVRKDTGRGVPCGGTNINSKTRHVGSKHNSDSGTVVERASLRGHKEWRKWGNKGSNFCSTGGAASKREVQTLRFKSGKKIDVARNRTSNMNGKAHALHFIYDNIDPSQARVTLRRVSERLWRDELLRRDGISSPYKHESDALTQFLVGKPGACKVGHLADWNRWPKNLNHGDKWLEAWLKMNPWATRDQWDREYQTEPYGFSLKIDKGPEGWTEAKMKDWGSNIVSLNPRNLRRAVKLVADRYSIVLGRYMSGTEVRESKEYKKTKGKSLGFFGALGANKLEVAQHPKFRAAVKEFMAMNLPAFHMAFPKPETLKISKITKKGPRMIVGAALEMEFVERMATQQFALSMIENRWELNSKIGIHNNEWNRLYNTVAGGRTLAVDYSFQDLRMPREITAHSISLRTDKLPKTFRYQGQTFDTAMIQRALTHGSAASFVVGPAGDIWKREHGVASGMYNTAPVNTTNHEILNSYMLLQMGMKQSEVVNEVTENQYGDDWLAKLSDKIADGRVTIKKYAKECHDLNMEFTYDAFLERAPREGPIPNNIVFLQRSFERMKDGKVTARFLPNRMMAKFMTCHSDIKSARQSYERALNMLNLTGNAPHEYNIISTYIRHLGYTPPSYEEVMRTHYLECPGDSIESCGRIEVVLSDLYNQMGIEGSKHWQEGQKESRTLVTPDGKRVDVTNSSE
>AAA66600.1_Barley_stripe_mosaic_virus
RDKQQFGMDVVKKFAVMSVTVVAGPVLTLSSPVVVTFGTSLIAVSLVKRLLQEQPRVIAHDHEHYPGGSESSSSSCATAPILRNLSRDQCDSENIGCSSSACSPSEIVKVTRQVVEVERGLYRDIFQDNEIPSVMEEKLQKLLYSEGEKIRRRCQFEASTMHSRKVKVPEVGTIPDIQTWFDATFPGNSVRFSDFDGYTVATEDINMDVQDCRLKFGKTFRPYEFKESLKPVLRTAMPEKRQGSLIESVLAFRKRNLAAPRLQGALNEWHTIENVLKKALKVFFFEDLIDRTDHCTYESALRWWDKQSVTARAQLVADQRRLCDVDFTTYNFMIKNDVKPKLDLTPQVEYAALQTVVYPDKIVNAFFGPIIKEINERIIRALRPHVVFNSRMTADELNETVAFLTPHKYRALEIDFSKFDKSKTGLHIKAVIGLYKLFGLDGLLKVLWEKSQYQTYVKDRNFGLEAYLLYQQKSGNCDTYGSNTWSAALALLDCLPLEDAHFCVFGGDDSLILFDQGYIISDPCRQLAGTWNLECKVFDFKYPAFCGKFLLCIDGKYQFVPDAAKFITKLGRTDVRDVEVLSEIYISINDNYKSYKDFKVLDALDKALVDRYRSPYSAISALVSLCYHIFDFNKFKLLFNCEGKFVDKKLRKDFEW
>NP_597746.1_Tobacco_mosaic_virus
DVTHYLNRRYEGFVMSTSSVKKSVSQEMVGGAAVINPISKPLHGKILTFTQSDKEALLSRGYSDVHTVHEVQGETYSDVSLVRLTPTPVSIIAGDSPHVLVALSRHTCSLKYYTVVMDPLVSIIRDLEKLSSYLLDMYKVDAGTQXQLQIDSVFKGSNLFVAAPKTGDISDMQFYYDKCLPGNSTMMNNFDAVTMRLTDISLNVKDCILDMSKSVAAPKDQIKPLIPMVRTAAEMPRQTGLLENLVAMIKRNFNAPELSGIIDIENTASLVVDKFFDSYLLKEKRKPNKNVSLFSRESLNRWLEKQEQVTIGQLADFDFVDLPAVDQYRHMIKAQPKQKLDTSIQTEYPALQTIVYHSKKINAIFGPLFSELTRQLLDSVDSSRFLFFTRKTPAQIEDFFGDLDSHVPMDVLELDISKYDKSQNEFHCAVEYEIWRRLGFEDFLGEVWKQGHRKTTLKDYTAGIKTCIWYQRKSGDVTTFIGNTVIIAACLASMLPMEKIIKGAFCGDDSLLYFPKGCEFPDVQHSANLMWNFEAKLFKKQYGYFCGRYVIHHDRGCIVYYDPLKLISKLGAKHIKDWEHLEEFRRSLCDVAVSLNNCAYYTQLDDAVWEVHKTAPPGSFVYKSLVKYLSDKVLFRSLFIDGSSC
>AAC58809.1_Garlic_virus_X
FNVEIVILTGDQRQSVFHNDRKDSQIALLTSNTAHFKRYCDYYLNATHRQPRRLANPIRVHAEREVGGAIKHSTLIPTHAMTLVPAFRSQSLLTDLGRQAMTYAGCQGLTLPHLTIVLDKDTPLCSDEVLYTALSRASETITFVNTYSNNKDFLDKLDSTPYLKTLISGVREDEQVGWENPPPEPEVRDAPTKTHIPVANNNVQLESKIETMEDKDTRELWSGEEKTNLMQTQDPVIQLFPHQQAKDEALFKITINERIKLASPETNCKALKETLNTGNLLFEAYADFMNVPRETQPFDKRLWAHCRQLALRTYLSKPTTNLQQGAMQDPDFPENAIALFNKSQWVKKLEKVGCKFKAGQTISAFKQSTVLLTTTMALYLRKKRESHQPDNVFVMCEKTPEQFNSFVLTRWDFTRPNYTSDYTQYDQSQDSAFLNFELRKAKHLGLPDEVVDFYAFIKTHAKTFLGNLAVMRLSGEGPTFDANTECNIAYDALRFQLDSTVNASYAGDDLVRDRARSERPGWKYAEPLFSLKAKPLVTSKPDFCGWRLTKYGIVKSPVQLYQSLQLALRLGKVEEVKRSYAIDYLFAYRLGDQLYDIFDEDELAKHQLVTRTLIKKGMQPPSSGEHLPTFHVTSDRLIRDPKAIQVLSYESDRIMVPTDVIEDHFTLASRTDRDDMTAESNRRASGLCTPINPGDSTGAL
>AAL17722.1_Botrytis_virus_X
PNVELFILTGDHRQTTYHVSDPEANTFHLTSEIQEFRPLCAYYINATHRQPRRLANVLGTHSSKTSGGAVLEADMIPDDATVLVPSRVEQAKLIDLNRRAMTYAGCQGLTAKNVTIVLDRDTPLCTDETMYTALSRASESITFVNTYSKEPGFLAKLDCAPYLKTMLTGVHEEEYQPDDTPANDNPTEPELTKTHLPVENDNVFFEPLVEQCTDKDTRELFTAEHGKTNLAQTSSLEVQLFPHQQAKDDALMTETMKARITTSTRDANLRELHDTNALSGLLFEFYADFMKVPKDPMPFNPTLWAESRARAERTYLSKTAAQILNGANRQDPDFPDNFVALFLKSQWVKKLEKVGMQFKAGQTISSFKQQVVLLTTTLALYLRACRNSHQPDNVFIMCEKTSNQFNDFVKDWNFERDNYTSDYTQYDKSQDGLFLNFELRKARHFGVPQAVLDAYTAIKTDAKVFADTLKIMRLSGEGPTFDANTECNIAYDAARFQLSDVKACYAGDDLARDRNCPERASWKYISHQFTLQAKPLVTRKPDFCGWSLTKHGIVKNPKQLWQSMQLGLKLDKLKDIVPSYSLDFHHAYALGDKVYDIFTEEEMAYHQATVRLMHKMGVHPKIAGDHLPVFHITSDRLLKETKPIPALVPTISITPPATPPPEAEVELTTFTTHIPDSRPIRNVHFD
>AAN64332.2_Sclerotinia_sclerotiorum_debilitationassociated_RNA_virus
IVIGDSRQADSHSMSGAFANALVPAIDLFAPLSPFYLNWTWRMTRPVANALGHVSWKLPESGKPILSVSSEVPKDCVVLAPSTTLKVGVETVNDKAFTYTSAQGATFDKVAILIDDNITRVCGDKAVYTALSRSKGEIVFVSTVTGPDTFEKVKCTPFLRTFVELVREYELNQPKVREPEEDFVDDVTPVTSQPKVSEEFLIEELNKNSVEKFDREIFRADLGHTDAVKEIGRVTEQIPRQQRSDEALNLVTLDKRVHHATVEENLDELARKKALGNILWTNFKEQYYSGLESVMVDQDLLVSCRAEITKTYLSKTEALLKGGQLRQSPDFDKFKIADFLKTQWVRKTEKYGLPIKAGQTVTSFMQETVMATGTLSRYMRRMFDKLCTNPNVYLHREKTEQDFSTWVKNGWNFSGHATINDCEAFDASQDGAFVEFERLHAEFLGVPRELIDFYVDTKIKSYIWRGTISVMRLSGEGPTYDFNTWANMAFMATKYSIPSVAMTAYSGDDFACDQVLSVKPAFKELECRFKLKEKRFLKSQGRGSYADFCGMIITPNGVIKNPRKLYLSLKSHDEIGTIDKAIVNYYNDLRTLISLGDNIFSALDATETEFFAGCLNVVHDYILRGSNYEGHQNLTLFKKPRTIKWRVERDETRDCLIHMIIQDRKFIRNLLEGVEQTCDNKPNSNLIFRGMTNGYQKRAK
>AAA68984.1_Blueberry_scorch_virus
APLRLIDGLESIDTSAAYSRCCLVSSFEEKKIVNAYFGERTKCLTFGESTGMTFDVGCVLITSISAHTSEQRWITALSRFRKDIVFVNAASVAWDTLQSVYANRWLGRFLNRSARQEDLRRMLPGTPLFVEGFQKNLLGADEGKRECKLEGDPWLKTMVDLLQVEDMEDIEIAKEVLQDEWCKTHLPQCELESVRARWVHKILAKEFREKRMGCLVSEQFTDQHSKQMGKHLTNSAERFETIYPRHRAADTVTFIMAVRKRLSFSCPIKESAKLNQALPYGPFLLKEFLKRVPLKPMHDRKMMEQAKFDFEEKKTSKSAATIENHSNRSCRDWLIDVGLVFSKSQLCTKFDNRFRDAKRAQTIVCFQHAVLCRFAPYMRYIEKKLNEVLPSKYYIHSGKGLEELNRWVIEGRFEGVCTESDYEAFDASQDHYIVAFEICLMRYLGLPNDLIEDYKFIKTHLGSKLGNFAIMRFSGEASTFLFNTMANMLFTFLQYDLKGNERICFAGDDMCANGRLHVSSKHKNFMSKLKLKAKVSNTMNPTFCGWNLSSDGIFKKPQLVLERLCIAKETNNLANCIDNYAIEVSFAYLMGERAKQRMDEEEVEAFYNCVRIIVKSKHLLKSDVATIYQTARVD
>ANS13830.1_Fusarium_graminearum_deltaflexivirus_1
IHGDVCIDLGGLTATATDAAAWTALTRATGNIYLKMGPAMNTPAQVEACWAKSQILSALLTVASVHRTPFLTAQVDVDGLVRSACLSHLSRCISPAAAQRLGLPAPDPVVGVRPGVSAAFRTSWLNSPRRSDVYTARTHRAAAGGPVAAPSAAFSRHSATPVDTVASDVPHIVRHFTTLANDSVLTATPTNYSLPAPTPLTAAPDPVDDINEPTDDALREVTLPNWNSTFQHITDGAPDALHHTRADKLTDELGKQKRIRVGQDSSKWSRADERRLQQLKKGFRKFFDVQSWNDTPFNEYLMDFCNRHSLTSWASKRTKRTIAASVAKQTLDAPFNFVKLFPKGQYIKKKPKWRSHAFPSQTVSDFNLGRIFRDSAYAVYLETCILKWAYPSTYLHCRASPDDVSKWYKEHWQPGPMIGNDYTAWDSGVDKVFLEFDLWLMSLCHFPTPYIEKLRFERLNTYSHLGTHMPRQESGDRWTWILNTARNAALTGASLDFPPRTPACFSGDDGVVLGTWRRTTGFSPDDWLMKPKMERGSRLEFCGLIFGNTDITFDDTVVHWRARFGLQQGRNDADYWRSIRDAIVETSSKLGGDSSKLASASLNLSRAVAWFDLPSDLLLPHSLPTPNDAPLPPSLDPLYPLKWLLFLR
>AAG23416.1_Botrytis_virus_F
YATCQGETFHRAYQMVINGNTRFWDDRDLFAALTRGSGTLRLIYETQSSKPLPRSTSKLYNALLDFRTDPHKLPLAIEEHVNRYIPSHLRNVNQAVPRRNAASNPDALPSQRILPGGQSTTAEPXQSQASALPTGGEAIDVPALDRQDPQRFPQLKVLPHLCGYIGDYSEASYPEPEHPKTQMLDATFPTYLARNRGWNDPALTDAVTANYKAPEHRDIWVEAVGETTRQVHGSGDDRDVFLEHRGDDKATANITYAKRLRFSQRAANERSIAATKVAGSELFEAFTRAIPLPQETFNDSLLEECRTENDTVHLTSKPLATLINNAERSDPSWSLNMIKLFIKGQTVKKLEKMGSDATAGQSIASFRAEVLLAWGPYARYIDRRIRALLPPHVYIHSRRTNEDFEKFVAAHWDHTRESTDGDYTAYDASQDATFVNFETLLMRRLDFPLDIIEAYVEMKASITSHFGPLAIMRFSGEVWTYLFNTLGNIAFTYAKYEVPSVAQVYGGDDKSINSPITVRTGWSQLVGKFNLVEKPVVGYEPTFCGWRIVPGGIVKDPQLLFWRTRYARIRYDAALWAPGYYDELVLSLKTSDRLMDHMSPNDLAYLQALVRFYTKLSRRLPSLADRRRCNPLPADSPSVVLSRD
>AAC57874.1_Oat_blue_dwarf_virus
RNSSLLSPSNSLVALTRSRTGVFFSGDPALLNGGPNSNLMFSAFFQGKSRHIRAWFPTLFPTATLLFSPLRQRHNRLTGALAPAQPSHLLLPDLPSLPPLPASGPYSRSFPVRSRFAAAVKPSDRSDVLSWAPIAVGDGETNAPRIDTSFLPETRRPLHFDLPSFRPQAPPPPSDPAPSGTAFEPVYPGETFENLVAHFLPAHDPTDREIHWRRQLSNQFPHVDKEYHLAAQPMTLLAPIHDSKHDPTLLAASIQKRLRFRPSASPYRISPRDELLGQLLYESLCRAYHRSPTTTHPFDEALFVECIDLNEFAQLTSKTQAVIMGNARRSDPDWRWSAVRIFSKTQHKVNEGSIFGAWKACQTLALMHDAVVLLLGPVKKYQRVFDARDRPAHLYIHAGQTPSSMSLWCQTHLTPAVKLANDYTAFDQSQHGEAVVLERKKMERLSIPDHLISLHVHLKTHVETQFGPLTCMRLTGEPGTYDDNTDYNLAVINLEYAAAHVPTMVSGDDSLLDFEPPRRPEWVAIEPLLALRFKKERGLYATFCGYYASRVGCVRSPIALFAKLAIAVDDSSISDKLAAYLMEFAVGHSLGDSLWSALPLSAVPFQSACFDFFCRRAPRDLKLALHLGEVPETIIQRLSHLSWLSHAVYSLLPSRLRLAILHSSRQHRSLPEDPAVSSLQGELLQTFHAPMPSLPSLPLF
>CAA30322.1_Turnip_yellow_mosaic_virus
YRSCTISSSQGLTFCDPAIIVLDNYTKWLSSANGLVALTRSRSGVQFMXPSSYVGGTNGSSAMFSDAFNNSLIIMDRYFPSLFPQLKLITSPLTTRGPKLNGATPSASPTHRSPNFHLPPHIPLSYDRDFVTVNPTLPDQGPETRLDTHFLPPSRLPLHFDLPPAITPPPVSTSVDPPQAKASPVYPGEFFDSLAAFFLPAHDPSTREILHKDQSSNQFPWFDRPFSLSCQPSSLISAKHAPNHDPTLLPASINKRLRFRPSDSPHQITADDVVLGLQLFHSLCRAYSRQPNSTVPFNPELFAECISLNEYAQLSSKTQSTIVANASRSDPDWRHTTVKIFAKAQHKVNDGSIFGSWKACQTLALMHDYVILVLGPVKKYQRIFDNADRPPNIYSHCGKTPNQLRDWCQEHLTHSTPKIANDYTAFDQSQHGESVVLEALKMKRLNIPSHLIQLHVHLKTNVSTQFGPLTCMRLTGEPGTYDDNTDYNLAVIYSQYDVGSCPIMVSGDDSLIDHPLPTRHDWPSVLKRLHLRFKLELTSHPLFCGYYVGPAGCIRNPLALFCKLMIAVDDDALDDRRLSYLTEFTTGHLLGESLWHLLPETHVQYQSACFDFFCRRCPRHEKMLLDDSTPALSLLERITSSPRWLTKNAMYLLPAKLRLAITSLSQTQSFPESIEVSHAESELLHYVQ
>BAA00532.1_Kennedya_yellow_mosaic_virus
GFPATTISASQGVTHHNRVTILLDKHSRLLSPSNTLVALTRSTVGVEFLGDIGSLSGTNNSSDMFSRAIYRQPINLSSSFPRIFHLLPLLNKPISRRSTRLIGSHSPIFHNPRLTNIHLPPHIPTSYSQDFVVSNPIFQGQADPRLDTHFLPPTRLPLQSELLPAQLSQTTKPTDSFTNNTPFTPVYPGENFENLAAFFLPAHDPELKEVTRRDQTSAQFPWFDRPFSLSCQPSSLIAAKHSPSQDPTLLPFSIPKRLRFRKSDNPHVLSAIDVLLGNQLFFNLCKAYRRNPTHVGPFNPALFAECIALNDYAQLSSKTQATLVANHSRSDPDWRHTAVKIFAKSQHKVNDASIFGNWKACQTLALMHDFVILSLGPVKKYQRIFDALDRPPHLYTHCGKSPADLSAWCQTHLTGQIKLTNDYTAFDQSQHGESVILEALKMKRLSIPSHLIQLHVHLKTNVATQFGPLTCMRLTGEPGTYDDNSDYNLAVIHSQFDMKDIPVMVSGDDSLIDRQPPLAQSWEATKRLLHLRFKTEKTTHPLFCGYYTGSAGAIRNPLALFSKLMIAIDDEAIHDRRLSYLTEFSTGHQLGDALWTLLPESTQIYQSACFDYFCRHSPPHEKALLSSFELPDSVISKISSSTKWLSKNAFYALPSKIRKAVIASRHSSSFPENPDVSQLEFELLQSFQF
>AAA43039.1_Eggplant_mosaic_virus
SARRVTFTEAHTILLDRHTNLLSPNNCLVALTRSRTGVYFVGNLHLASNSFGTNYMFSQALCQGTIDLNNVFPHIMPHLPKMYEPIRSRSNRFVSGSLNFRPTTNSRLLSSLTKPTHLPPHIPTNHSLDVLVSNPVLLGETLDPRLEVLHLPPTRLPLHLDLLPTVPSSSSFSSVDHLFPTPISPAICGYTFENLAAFFLPAHDPDLKEVLINDQKSNQFPYLDAPFELSCQPSSLLAPIHKPASDPTLLPGSIKKRLRFRASSSPYSITPSDQLLGQHLFSSLCLAYGRNPNSVLPFQPELFSECICINDYAQLSSKTQATIVANHQRSDPDWRLTAVRIFAKAQHKVNDASIFSGWKACQTLALMHGYIILVLGPVKKYQRIFDSKDRPPHIYYHCGKTPSQLSQWCQTHLSGSSYIANDYTAFDQSQHGEAVVLECLKMRRLSIPDSLIQLHSHLKCSVDTQFGPLTCMRLTGEPGTYDDNSDYNLAVIYSQYSLNGHPILISGDDSVLCGTPPPSPLWPTLKKMLHLRFKIERTSHPLFCGYYVSPHGAARNPYALFAKLMICVDDKSLHDKKLSYLSEFSTGHLAGDLVTSILPSHLLPYQSAVHDFFCRNCTPAEKILLSLDPIPESKILQLILKVRWASQAFFSYLPQKARELLVARSSLPSLYSNPKVSQLESELLPFSQ
