# Supplementary material for: Cross-species transmission of a novel bisegmented orfanplasmovirus in the phytopathogenic fungus Exserohilum rostratum
Source: Front Microbiol. 2024 May 23;15:1409677. doi: 10.3389/fmicb.2024.1409677 (PMC11153860; doi:10.3389/fmicb.2024.1409677)
Supplement: Supplementary file 3 [file Data_Sheet_1.ZIP › Fig.4 Lenarviricota-Pisuviricota-Kitrinoviricota.RdRp.phylogenetic tree.nwk]

(Exserohilum_rostratum_orfanplasmovirus_1:0.0233019336,WMV69891.1_|_Plasmopara_viticola_lesion_associated_orfanplasmovirus_6:0.0646030504,(QNQ74065.1_|_Plasmopara_viticola_lesion_associated_orfanplasmovirus_3:0.0551643537,(QNQ74063.1_|_Plasmopara_viticola_lesion_associated_orfanplasmovirus_1:0.0735113471,(QNQ74064.1_|_Plasmopara_viticola_lesion_associated_orfanplasmovirus_2:0.0495663417,(QNQ74066.1_|_Plasmopara_viticola_lesion_associated_orfanplasmovirus_4:0.1804649724,((WMV69892.1_|_Plasmopara_viticola_lesion_associated_orfanplasmovirus_7:0.1565887927,(QZE12022.1_|_Sclerotinia_sclerotiorum_narnavirus_3:0.5726711511,(UHK02569.1_|_Heterobasidion_narnalike_virus_1:0.7007888568,(QNS31044.1_|_Insect_narnalike_virus_1:0.6932862557,(((((((((((ABM92659.1_|_Curvularia_thermal_tolerance_virus:0.3775942426,ACY56324.1_|_Fusarium_graminearum_dsRNA_mycovirus_4:0.4733055030)97:0.1730138575,ADW82833.1_|_Heterobasidion_RNA_virus_6:0.3865322013)100:0.9584879745,ANN12897.1_|_Zygosaccharomyces_bailii_virus_Z:0.9389339638)71:0.0891959918,ADO14116.1_|_Blueberry_latent_virus:1.3192824836)85:0.1786734999,(((((ACA81389.1_|_Beet_cryptic_virus_1:0.0187035514,ACL93278.1_|_Carrot_cryptic_virus:0.0913945805)100:0.2745008773,ADV15441.1_|_Heterobasidion_partitivirus_1:0.1382684004)100:0.5049154028,BAM78602.1_|_Rosellinia_necatrix_partitivirus_2:0.4147840194)98:0.3035819466,(((AOO34473.1_|_Cannabis_cryptic_virus:0.0477325808,AGJ83763.1_|_White_clover_cryptic_virus_2:0.1117804515)100:0.2711353532,BAD98237.1_|_Rosellinia_necatrix_partitivirus_1W8:0.2567526351)98:0.1201440793,AAC98734.1_|_Fusarium_poae_virus_1:0.2176933985)100:0.8741203639)100:0.6623984296,ARS33771.1_|_Cryptosporidium_parvum_virus_1:1.0926275201)93:0.2262756066)87:0.1084048180,(AAA53090.1_|_Mushroom_bacilliform_virus:1.4720002142,(((AAA20137.1_|_Cryphonectria_hypovirus_2NB58:0.6864234177,APL96674.1_|_Fusarium_langsethiae_hypovirus_1:0.5406365944)100:1.0758542690,(((AAT07067.2_|_Fusarium_graminearum_dsRNA_mycovirus1:0.1505545568,BAV56303.1_|_Fusarium_poae_fusarivirus_1:0.4425095658)98:0.1677538835,(AKJ26309.1_|_Sclerotinia_sclerotiorum_fusarivirus_1:0.4325314931,AWT23237.1_|_Botrytis_cinerea_fusarivirus_1:0.3775352870)99:0.1792712097)99:0.3395241681,(AAQ76546.1_|_Cryphonectria_hypovirus_4:0.1119611363,AAF13604.1_|_Cryphonectria_hypovirus_3:0.1321406951)100:0.9456144408)97:0.1896573623)99:0.3188211879,((BAT50982.1_|_Yadokari_virus_1:0.3708074972,ALO50127.1_|_Penicillium_aurantiogriseum_foetiduslike_virus:0.2154676930)100:0.7583307864,(BBB86807.2_|_Yadokari_virus_2:0.0350620511,BBB86810.2_|_Yadokari_virus_3:0.0799520476)100:0.6771244435)100:0.5716697548)86:0.2058808895)90:0.2246172171)76:0.0710751417,((((((AAC58809.1_|_Garlic_virus_X:0.2335216456,AAL17722.1_|_Botrytis_virus_X:0.2070942657)100:0.5488678158,AAN64332.2_|_Sclerotinia_sclerotiorum_debilitationassociated_RNA_virus:0.6098943726)100:0.3425167053,((AAC57874.1_|_Oat_blue_dwarf_virus:0.4419510882,(BAA00532.1_|_Kennedya_yellow_mosaic_virus:0.1652866074,AAA43039.1_|_Eggplant_mosaic_virus:0.3583189348)98:0.0767950808)98:0.0391164885,CAA30322.1_|_Turnip_yellow_mosaic_virus:0.0983329791)100:0.7928437912)90:0.0890334544,(AAG23416.1_|_Botrytis_virus_F:0.5943830188,AAA68984.1_|_Blueberry_scorch_virus:0.8966592581)97:0.1396783377)97:0.3472009570,ANS13830.1_|_Fusarium_graminearum_deltaflexivirus_1:1.3248347066)75:0.3185533238,(AAA66600.1_|_Barley_stripe_mosaic_virus:0.9653086700,NP_597746.1_|_Tobacco_mosaic_virus:0.7549393033)100:0.6507790800)98:0.5332085659)99:0.3092267283,((AAK20391.1_|_Acinetobacter_phage_AP205:0.9316555861,((AFN37815.1_|_Enterobacteria_phage_C1_INW2012:0.4867726005,(CAA27499.1_|_Enterobacteria_phage_GA:0.3212966161,CAA23991.1_|_Escherichia_phage_MS2:0.1959355914)100:0.3074665938)100:0.4005177384,CAA56475.1_|_Pseudomonas_phage_PP7:0.6762567924)100:0.2116900213)99:0.1832556578,ADH83385.1_|_Caulobacter_phage_phiCb5:0.9462874635)100:0.7322686326)93:0.1795555467,(YP_009551566.1_|_Sclerotinia_sclerotiorum_mitovirus_2:0.6522686315,(YP_010799121.1_|_Sclerotinia_sclerotiorum_mitovirus_4:0.4622061410,YP_009121785.1_|_Sclerotinia_sclerotiorum_mitovirus_1_HC025:0.2380473004)99:0.2334356890)100:0.8511628256)81:0.1587343309,((((APG77283.1_|_Wenzhou_narnalike_virus_1:0.7084212291,YP_009337787.1_|_Hubei_narnalike_virus_3:0.3895022351)79:0.1710402729,YP_009344979.1_|_Wuhan_spider_virus_7:0.3215426042)70:0.1405643811,(YP_003104770.1_|_Cassava_virus_C:0.2986261803,(YP_002019757.1_|_Ourmia_melon_virus:0.2503523047,YP_002019754.1_|_Epirus_cherry_virus:0.3047615413)99:0.0445077609)100:0.3249478421)100:0.4175335126,((((QDB75000.1_|_Penicillium_sumatrense_ourmialike_virus_1:0.2491917737,QDB75004.1_|_Phaeoacremonium_minimum_ourmialike_virus_1:0.4882250656)100:0.1523678841,AMB21743.1_|_Phomopsis_longicolla_RNA_virus_1:0.2437492074)100:0.5720315528,(YP_009182165.1_|_Botrytis_ourmialike_virus:0.3832128084,QDB75003.1_|_Epicoccum_nigrum_ourmialike_virus_1:0.3290217644)100:0.5703858422)100:0.3584031122,(((YP_009667033.1_|_Magnaporthe_oryzae_ourmialike_virus:0.5618447984,QDB75007.1_|_Phaeoacremonium_minimum_ourmialike_virus_2:0.6580061623)93:0.1069249084,QDB74999.1_|_Cladosporium_cladosporioides_ourmialike_virus_1:0.4893318661)95:0.1969202279,(QDB75001.1_|_Cladosporium_uredinicola_ourmiavirus_1:0.2286581338,BBF90578.1_|_Pyricularia_oryzae_ourmialike_virus_3:0.3838149082)100:0.5757384551)96:0.1598171487)99:0.1903526505)100:0.3407929242)82:0.1348386997,(((((QHQ74301.1_|_Plasmodium_vivax_NarnaLike_virus_1:0.3855391888,YP_009241365.1_|_Phytophthora_infestans_RNA_virus_4:0.3914108408)100:0.4480587743,(YP_009256557.1_|_Phytomonas_serpens_narnavirus_1:0.6402994643,YP_009553325.1_|_Leptomonas_seymouri_Narnalike_virus_1:0.6436693946)100:0.5064321492)83:0.1607218472,((BDB16250.1_|_Aspergillus_tennesseensis_narnavirus_1:0.3948378220,(QIR30289.1_|_Plasmopara_viticola_lesion_associated_narnavirus_10:0.6700679820,YP_009333140.1_|_Beihai_narnalike_virus_21:0.2909751403)100:0.3976713389)91:0.0678072767,(BCH36659.1_|_Magnaporthe_oryzae_narnavirus_2:0.0894114849,QIR30288.1_|_Plasmopara_viticola_lesion_associated_narnavirus_9:0.1015495604)100:0.4100495213)99:0.1917355640)95:0.1748052207,(((QDB74994.1_|_Neofusicoccum_parvum_narnavirus_1:0.5557984888,YP_009388579.1_|_Wilkie_narnalike_virus_2:0.5160234514)100:0.3767831844,(QIR30314.1_|_Plasmopara_viticola_lesion_associated_narnavirus_35:0.3004160435,(BDB16246.1_|_Aspergillus_creber_narnavirus_1:0.3671632291,QHD64824.1_|_Erysiphe_necator_associated_narnavirus_1:0.2312150132)99:0.2184809396)100:0.4951087582)70:0.1207060613,(((BCH36633.1_|_Aspergillus_fumigatus_narnavirus_2:0.3151361516,BCX55509.1_|_Cryphonectria_naterciae_splipalmivirus_1:0.2240290336)100:0.4495376691,(QJT73724.1_|_Botrytis_cinerea_binarnavirus_1:0.2686301204,QJT73728.1_|_Botrytis_cinerea_binarnavirus_5:0.3804725528)100:0.5530743490)92:0.1275331735,(BCH36656.1_|_Magnaporthe_oryzae_narnavirus_1:0.2031925818,QNN89179.1_|_Oidiodendron_maius_splipalmivirus_1:0.0777229209)100:1.2256320050)81:0.1509119194)99:0.2373064338)99:0.1898533594,((NP_660178.1_|_Saccharomyces_20S_RNA_narnavirus:0.7550605534,NP_660177.1_|_Saccharomyces_23S_RNA_narnavirus:0.8035326525)98:0.2490722598,((QBR53296.1_|_Culex_narnavirus_1:0.9049605078,(UVX28919.1_|_Ustilaginoidea_virens_narnavirus_2:0.1860305858,(QIR30302.2_|_Plasmopara_viticola_lesion_associated_narnavirus_23:0.1553536026,(QIR30294.1_|_Plasmopara_viticola_lesion_associated_narnavirus_15:0.0128453226,UHR49707.1_|_Sanya_narnavirus_6:0.0348876130)100:0.0639464423)99:0.1311447164)100:0.7415124335)98:0.2974360126,YP_009553634.1_|_Blechmonas_luni_narnavirus_1:1.1532669467)52:0.0994644234)92:0.1670801724)95:0.2025101347)100:0.5078569682)99:0.2930221870)86:0.1008020937)100:0.2101919459)98:0.0544958140,(((((QNQ74067.1_|_Plasmopara_viticola_lesion_associated_orfanplasmovirus_5:0.0034419908,WND64008.1_|_Botrytis_cinerea_orfanplasmovirus_1:0.0036876384)99:0.0008041876,WNA12649.1_|_Botrytis_cinerea_binarnavirus_6:0.0000044999)100:0.1161542041,QZE12024.1_|_Sclerotinia_sclerotiorum_narnavirus_4:0.0980556800)99:0.0441532416,WOW96584.1_|_Zymoseptoria_tritici_narnavirus_1:0.1029462813)98:0.0583069391,UNG44322.1_|_Fusarium_asiaticum_narnavirus_1:0.1397180334)100:0.1700841370)94:0.0907920588)99:0.0890992900)100:0.0511033162)99:0.0544902965)100:0.0713059828);
