# Supplementary material for: Cross-species transmission of a novel bisegmented orfanplasmovirus in the phytopathogenic fungus Exserohilum rostratum
Source: Front Microbiol. 2024 May 23;15:1409677. doi: 10.3389/fmicb.2024.1409677 (PMC11153860; doi:10.3389/fmicb.2024.1409677)
Supplement: Supplementary file 4 [file Data_Sheet_2.ZIP]

Archive with 2 entries (2 files):
- ITS sequences.txt
- Multiple sequence alignment of ITS sequences.pdf
