# Supplementary material for: Cross-species transmission of a novel bisegmented orfanplasmovirus in the phytopathogenic fungus Exserohilum rostratum
Source: Front Microbiol. 2024 May 23;15:1409677. doi: 10.3389/fmicb.2024.1409677 (PMC11153860; doi:10.3389/fmicb.2024.1409677)
Supplement: Supplementary file 4 [file Data_Sheet_2.ZIP › ITS sequences.txt]

>JZ1_ITS
CCAAAAATATGAGGGTGTGGTTTGCTGGCAACAGCGTCCGCCCCAAGTATTTTTCACCCA
TGTCTTTTGCGCACTTTTTGTTTCCTGGGCGAGTTCGCTCGCCACCAGGACCCAACCATA
AACCTTTTTTTATGCAGTTGCAATCAGCGTCAGTATAATAATTCAATTTATTAAAACTTT
CAACAACGGATCTCTTGGTTCTGGCATCGATGAAGAACGCAGCGAAATGCGATACGTAGT
GTGAATTGCAGAATTCAGTGAATCATCGAATCTTTGAACGCACATTGCGCCCTTTGGTAT
TCCAAAGGGCATGCCTGTTCGAGCGTCATTTGTACCCTCAAGCTTTGCTTGGTGTTGGGC
GTCTTTTTGTCTCTCCCCTTGTTGGGGGAGACTCGCCTTAAAACGATTGGCAGCCGACCT
ACTGGTTTTCGGAGCGCAGCACAAATTTGCGCCTTCCAATCCACGGGGCGGCATCCAGCA
AGCCTTTGTTTTCTATAACAAATCCACATTTTGACCTCGGATCAGGTAGGGATACCCGCT
GAACTTAAGCATATCAAAAGCGGGG
>193_ITS
TTCCGTAGGGGGACCTGCGGAGGGATCATTACACAACAAAAATATGAGGGTGTGGTTTGC
TGGCAACAGCGTCCGCCCCAAGTATTTTTCACCCATGTCTTTTGCGCACTTTTTGTTTCC
TGGGCGAGTTCGCTCGCCACCAGGACCCAACCATAAACCTTTTTTTATGCAGTTGCAATC
AGCGTCAGTATAATAATTCAATTTATTAAAACTTTCAACAACGGATCTCTTGGTTCTGGC
ATCGATGAAGAACGCAGCGAAATGCGATACGTAGTGTGAATTGCAGAATTCAGTGAATCA
TCGAATCTTTGAACGCACATTGCGCCCTTTGGTATTCCAAAGGGCATGCCTGTTCGAGCG
TCATTTGTACCCTCAAGCTTTGCTTGGTGTTGGGCGTCTTTTTGTCTCTCCCCTTGTTGG
GGGAGACTCGCCTTAAAACGATTGGCAGCCGACCTACTGGTTTTCGGAGCGCAGCACAAA
TTTGCGCCTTCCAATCCACGGGGCGGCATCCAGCAAGCCTTTGTTTTCTATAACAAATCC
ACATTTGACCTCGGATCAGGTAGGATCCCC
>CZ2_ITS
AGGGTACTGGCACAGTGCTCTGCTGAAATATTTTCACCCATGTCTTTTGCGCACTTTTTG
TTTCCTGGGCGAGTTTGCTCGCCACCAGGACCCCCATATGAACCTTTTTTGTTTTTGCAC
TCAGCGTCAGTACAATAATTTAATCTATTAAAACTTTCAACAACGGATCTCTTGGTTCTG
GCATCGATGAAGAACGCAGCGAAATGCGATACGTAGTGTGAATTGCAGAATTCAGTGAAT
CATCGAATCTTTGAACGCACATTGCGCCCTTTGGTATTCCAAAGGGCATGCCTGTTCGAG
CGTCATTTGTACCCTCAAGCTTTGCTTGGTGTTGGGCGTCTTATTGTCTCTCCGTCTCGG
GGAGACTCGCCTTAAAACAATTGGCAGCCGGCCTACTGGTTTCGGAGCGCAGCACAAATT
TGCGCTTGCAATCAGCCAAGGGCGGCATCCATGAAGCCTTTTTTCTCTCACATTTTGACC
TCGGATCAGGTAGGGATACCCGCTGAACTTAAGCATATCAATAAGCGGAGGA
>CZ2-V1_ITS
GAAGGTAGGGTACTGGCAACAGTGCTCTGCTGAAATATTTTCACCCATGTCTTTTGCGCA
CTTTTTGTTTCCTGGGCGAGTTTGCTCGCCACCAGGACCCCCATATGAACCTTTTTTGTT
TTTGCACTCAGCGTCAGTACAATAATTTAATCTATTAAAACTTTCAACAACGGATCTCTT
GGTTCTGGCATCGATGAAGAACGCAGCGAAATGCGATACGTAGTGTGAATTGCAGAATTC
AGTGAATCATCGAATCTTTGAACGCACATTGCGCCCTTTGGTATTCCAAAGGGCATGCCT
GTTCGAGCGTCATTTGTACCCTCAAGCTTTGCTTGGTGTTGGGCGTCTTATTGTCTCTCC
GTCTCGGGGAGACTCGCCTTAAAACAATTGGCAGCCGGCCTACTGGTTTCGGAGCGCAGC
ACAAATTTGCGCTTGCAATCAGCCAAGGGCGGCATCCATGAAGCCTTTTTTCTCTCACAT
TTTGACCTCGGATCAGGTAGGGATACCCGCTGAACTTAAGCATATCAATAAGCGGAGGAA
>CZ2-V2_ITS
AGGGTACTGGCACAGTGCTCTGCTGAAATATTTTCACCCATGTCTTTTGCGCACTTTTTG
TTTCCTGGGCGAGTTTGCTCGCCACCAGGACCCCCATATGAACCTTTTTTGTTTTTGCAC
TCAGCGTCAGTACAATAATTTAATCTATTAAAACTTTCAACAACGGATCTCTTGGTTCTG
GCATCGATGAAGAACGCAGCGAAATGCGATACGTAGTGTGAATTGCAGAATTCAGTGAAT
CATCGAATCTTTGAACGCACATTGCGCCCTTTGGTATTCCAAAGGGCATGCCTGTTCGAG
CGTCATTTGTACCCTCAAGCTTTGCTTGGTGTTGGGCGTCTTATTGTCTCTCCGTCTCGG
GGAGACTCGCCTTAAAACAATTGGCAGCCGGCCTACTGGTTTCGGAGCGCAGCACAAATT
TGCGCTTGCAATCAGCCAAGGGCGGCATCCATGAAGCCTTTTTTCTCTCACATTTTGACC
TCGGATCAGGTAGGGATACCCGCTGAACTTAAGCATATCAATAAGCGGAGGA
>CZ2-V3_ITS
GAAGGTAGGGTACTGGCAACAGTGCTCTGCTGAAATATTTTCACCCATGTCTTTTGCGCA
CTTTTTGTTTCCTGGGCGAGTTTGCTCGCCACCAGGACCCCCATATGAACCTTTTTTGTT
TTTGCACTCAGCGTCAGTACAATAATTTAATCTATTAAAACTTTCAACAACGGATCTCTT
GGTTCTGGCATCGATGAAGAACGCAGCGAAATGCGATACGTAGTGTGAATTGCAGAATTC
AGTGAATCATCGAATCTTTGAACGCACATTGCGCCCTTTGGTATTCCAAAGGGCATGCCT
GTTCGAGCGTCATTTGTACCCTCAAGCTTTGCTTGGTGTTGGGCGTCTTATTGTCTCTCC
GTCTCGGGGAGACTCGCCTTAAAACAATTGGCAGCCGGCCTACTGGTTTCGGAGCGCAGC
ACAAATTTGCGCTTGCAATCAGCCAAGGGCGGCATCCATGAAGCCTTTTTTCTCTCACAT
TTTGACCTCGGATCAGGTAGGGATACCCGCTGAACTTAAGCATATCAATAAGCGGAGGAA
